# Supplementary material for: Bis[4-amino-N-(pyrimidin-2-yl)benzene­sulfonamidato](1,10-phenanthroline)nickel(II)
Source: Acta Crystallogr Sect E Struct Rep Online. 2012 Feb 29;68(Pt 3):m348–9. doi: 10.1107/S1600536812008185 (PMC3297286; doi:10.1107/S1600536812008185)
Supplement: Supplementary file 1 [file e-68-0m348-sup1.cif]

##############################################################################
#                                                                            #
# This CIF contains the data in a paper accepted for publication in          #
# Acta Crystallographica Section E. It conforms to the requirements of       #
# Notes for Authors for Acta Crystallographica Section E, and has been       #
# peer reviewed under the auspices of the IUCr Commission on Journals.       #
#                                                                            #
# Full details of the Crystallographic Information File format               #
# are given in the paper "The Crystallographic Information File (CIF):       #
# a New Standard Archive File for Crystallography" by S. R. Hall, F. H.      #
# Allen and I. D. Brown [Acta Cryst. (1991), A47, 655-685].                  #
#                                                                            #
# The current version of the core CIF dictionary is obtainable from          #
# ftp://ftp.iucr.org/pub/cif_core.dic.                                       #
#                                                                            #
# Software is freely available for graphical display of the structure(s)     #
# in this CIF. For information consult the CIF software page                 #
# http://www.iucr.org/resources/cif/software.                                #
#                                                                            #
# This file may be used for bona fide research purposes within the           #
# scientific community so long as proper attribution is given to the journal # 
# article from which it was obtained.                                        #
#                                                                            #
##############################################################################
data_I
_audit_creation_method     SHELXL-97
_chemical_name_systematic
;
Bis[4-amino-<i>N</i>-(pyrimidin-2-yl)benzenesulfonamidato](1,10-
phenanthroline)nickel(II)
;
_chemical_name_common     ?
_chemical_formula_moiety     'C32 H26 N10 Ni O4 S2'
_chemical_formula_sum     'C32 H26 N10 Ni O4 S2'
_chemical_formula_iupac     '[Ni (C10 H9 N4 O2 S)2 (C12 H8 N2)]'
_chemical_formula_weight     737.46
_chemical_melting_point     ?
_symmetry_cell_setting     orthorhombic
_symmetry_space_group_name_H-M     'P c a 21'
_symmetry_space_group_name_Hall     'P 2c -2ac'
loop_
    _symmetry_equiv_pos_as_xyz
    'x, y, z'
    '-x, -y, z+1/2'
    '-x+1/2, y, z+1/2'
    'x+1/2, -y, z'
_cell_length_a     11.015(2)
_cell_length_b     17.995(3)
_cell_length_c     16.128(3)
_cell_angle_alpha     90.00
_cell_angle_beta     90.00
_cell_angle_gamma     90.00
_cell_volume     3196.9(10)
_cell_formula_units_Z     4
_cell_measurement_reflns_used     4514
_cell_measurement_theta_min     2.17
_cell_measurement_theta_max     23.37
_cell_measurement_temperature     293(2)
_exptl_crystal_description     block
_exptl_crystal_colour     Green
_exptl_crystal_size_max     0.34
_exptl_crystal_size_mid     0.26
_exptl_crystal_size_min     0.18
_exptl_crystal_density_diffrn     1.532
_exptl_crystal_density_meas     ?
_exptl_crystal_density_method     'not measured'
_exptl_crystal_F_000     1520
_exptl_absorpt_coefficient_mu     0.794
_exptl_absorpt_correction_type     multi-scan
_exptl_absorpt_process_details     '(ABSCOR; Higashi, 1995)'
_exptl_absorpt_correction_T_min     0.7741
_exptl_absorpt_correction_T_max     0.8703
_exptl_special_details
;
;
_diffrn_ambient_temperature     293(2)
_diffrn_radiation_type     MoK\a
_diffrn_radiation_wavelength     0.71073
_diffrn_radiation_source     'fine-focus sealed tube'
_diffrn_radiation_monochromator     graphite
_diffrn_measurement_device_type     'Bruker SMART APEXII CCD area-detector'
_diffrn_measurement_method     'phi and omega scans'
_diffrn_detector_area_resol_mean     ?
_diffrn_reflns_number     27217
_diffrn_reflns_av_R_equivalents     0.0577
_diffrn_reflns_av_sigmaI/netI     0.0580
_diffrn_reflns_theta_min     2.17
_diffrn_reflns_theta_max     27.58
_diffrn_reflns_theta_full     27.58
_diffrn_measured_fraction_theta_max     0.998
_diffrn_measured_fraction_theta_full     0.998
_diffrn_reflns_limit_h_min     -14
_diffrn_reflns_limit_h_max     14
_diffrn_reflns_limit_k_min     -23
_diffrn_reflns_limit_k_max     22
_diffrn_reflns_limit_l_min     -18
_diffrn_reflns_limit_l_max     20
_diffrn_standards_number     .
_diffrn_standards_interval_count     .
_diffrn_standards_interval_time     .
_diffrn_standards_decay_%     0
_refine_special_details
;
Refinement of <i>F</i>^2^ against ALL reflections. The weighted <i>R</i>-factor
<i>wR</i> and goodness of fit <i>S</i> are based on <i>F</i>^2^, conventional
<i>R</i>-factors <i>R</i> are based on <i>F</i>, with <i>F</i> set to zero for
negative <i>F</i>^2^. The threshold expression of <i>F</i>^2^ >
\s(<i>F</i>^2^) is used only for calculating <i>R</i>-factors(gt) <i>etc</i>.
and is not relevant to the choice of reflections for refinement.
<i>R</i>-factors based on <i>F</i>^2^ are statistically about twice as large
as those based on <i>F</i>, and <i>R</i>- factors based on ALL data will be
even larger.
;
_reflns_number_total     7075
_reflns_number_gt     5020
_reflns_threshold_expression     I>2sigma(I)
_refine_ls_structure_factor_coef     Fsqd
_refine_ls_matrix_type     full
_refine_ls_R_factor_all     0.0722
_refine_ls_R_factor_gt     0.0440
_refine_ls_wR_factor_gt     0.0965
_refine_ls_wR_factor_ref     0.1101
_refine_ls_goodness_of_fit_ref     1.016
_refine_ls_restrained_S_all     1.017
_refine_ls_number_reflns     7075
_refine_ls_number_parameters     431
_refine_ls_number_restraints     2
_refine_ls_hydrogen_treatment     constr
_refine_ls_weighting_scheme     calc
_refine_ls_weighting_details
         'calc w=1/[\s^2^(Fo^2^)+(0.0454P)^2^+0.7787P] where P=(Fo^2^+2Fc^2^)/3'
_atom_sites_solution_hydrogens     geom
_atom_sites_solution_primary     direct
_atom_sites_solution_secondary     difmap
_refine_ls_shift/su_max     0.001
_refine_ls_shift/su_mean     0.000
_refine_diff_density_max     0.506
_refine_diff_density_min     -0.354
_refine_ls_extinction_method     none
_refine_ls_extinction_coef     ?
_refine_ls_abs_structure_details     'Flack (1983), 3236 Friedel pairs'
_refine_ls_abs_structure_Flack     0.236(16)
loop_
    _atom_type_symbol
    _atom_type_description
    _atom_type_scat_dispersion_real
    _atom_type_scat_dispersion_imag
    _atom_type_scat_source
    'C' 'C' 0.0033 0.0016
                         'International Tables Vol C Tables 4.2.6.8 and 6.1.1.4'
    'H' 'H' 0.0000 0.0000
                         'International Tables Vol C Tables 4.2.6.8 and 6.1.1.4'
    'N' 'N' 0.0061 0.0033
                         'International Tables Vol C Tables 4.2.6.8 and 6.1.1.4'
    'O' 'O' 0.0106 0.0060
                         'International Tables Vol C Tables 4.2.6.8 and 6.1.1.4'
    'S' 'S' 0.1246 0.1234
                         'International Tables Vol C Tables 4.2.6.8 and 6.1.1.4'
    'Ni' 'Ni' 0.3393 1.1124
                         'International Tables Vol C Tables 4.2.6.8 and 6.1.1.4'
_computing_data_collection     'SMART (Bruker, 2001)'
_computing_cell_refinement     'SAINT (Bruker, 2001)'
_computing_data_reduction     'SAINT (Bruker, 2001)'
_computing_structure_solution     'SHELXS97 (Sheldrick, 2008)'
_computing_structure_refinement     'SHELXL97 (Sheldrick, 2008)'
_computing_molecular_graphics     'SHELXTL (Sheldrick, 2008)'
_computing_publication_material     'SHELXTL (Sheldrick, 2008)'
loop_
    _atom_site_type_symbol
    _atom_site_label
    _atom_site_fract_x
    _atom_site_fract_y
    _atom_site_fract_z
    _atom_site_U_iso_or_equiv
    _atom_site_adp_type
    _atom_site_calc_flag
    _atom_site_refinement_flags
    _atom_site_occupancy
    _atom_site_symmetry_multiplicity
    _atom_site_disorder_assembly
    _atom_site_disorder_group
    Ni Ni1 0.08935(4) 0.25754(2) 0.18766(4) 0.04064(12) Uani d . 1 1 . .
    S S1 0.26208(7) 0.09491(5) 0.18621(8) 0.0421(2) Uani d . 1 1 . .
    S S2 -0.12704(9) 0.40536(6) 0.14560(7) 0.0451(3) Uani d . 1 1 . .
    O O1 0.3501(3) 0.07865(16) 0.12315(19) 0.0571(8) Uani d . 1 1 . .
    O O2 0.1443(2) 0.06087(14) 0.1758(2) 0.0553(8) Uani d . 1 1 . .
    O O3 -0.2414(2) 0.3700(2) 0.1294(2) 0.0745(10) Uani d . 1 1 . .
    O O4 -0.1087(3) 0.47423(18) 0.1020(2) 0.0692(9) Uani d . 1 1 . .
    N N1 0.4429(4) -0.0080(3) 0.5131(3) 0.0859(14) Uani d . 1 1 . .
    H H1B 0.4044 0.0048 0.5571 0.103 Uiso calc R 1 1 . .
    H H1A 0.5071 -0.0351 0.5168 0.103 Uiso calc R 1 1 . .
    N N2 0.2338(2) 0.18145(15) 0.1963(3) 0.0420(7) Uani d . 1 1 . .
    N N3 0.2674(3) 0.30325(16) 0.1940(3) 0.0466(7) Uani d . 1 1 . .
    N N4 0.4420(3) 0.22257(17) 0.1955(3) 0.0468(7) Uani d . 1 1 . .
    N N5 -0.1094(5) 0.4790(3) 0.5019(3) 0.106(2) Uani d . 1 1 . .
    H H5A -0.1683 0.4659 0.5337 0.127 Uiso calc R 1 1 . .
    H H5B -0.0489 0.5033 0.5219 0.127 Uiso calc R 1 1 . .
    N N6 -0.0154(3) 0.34928(16) 0.13242(19) 0.0408(7) Uani d . 1 1 . .
    N N7 0.0896(3) 0.2665(2) 0.0604(2) 0.0460(9) Uani d . 1 1 . .
    N N8 -0.0354(3) 0.3499(2) -0.0161(2) 0.0583(10) Uani d . 1 1 . .
    N N9 -0.0642(3) 0.19039(18) 0.1896(4) 0.0570(8) Uani d . 1 1 . .
    N N10 0.0438(5) 0.2643(2) 0.3117(3) 0.0667(13) Uani d . 1 1 . .
    C C1 0.4020(4) 0.0146(3) 0.4366(3) 0.0551(11) Uani d . 1 1 . .
    C C2 0.2985(4) 0.0583(2) 0.4303(3) 0.0533(10) Uani d . 1 1 . .
    H H2A 0.2549 0.0705 0.4778 0.064 Uiso calc R 1 1 . .
    C C3 0.2601(4) 0.0837(2) 0.3543(3) 0.0488(10) Uani d . 1 1 . .
    H H3A 0.1919 0.1141 0.3515 0.059 Uiso calc R 1 1 . .
    C C4 0.3206(3) 0.0651(2) 0.2817(3) 0.0395(9) Uani d . 1 1 . .
    C C5 0.4211(4) 0.0207(2) 0.2871(3) 0.0534(11) Uani d . 1 1 . .
    H H5C 0.4623 0.0072 0.2390 0.064 Uiso calc R 1 1 . .
    C C6 0.4622(4) -0.0042(3) 0.3629(3) 0.0661(13) Uani d . 1 1 . .
    H H6A 0.5310 -0.0340 0.3652 0.079 Uiso calc R 1 1 . .
    C C7 0.3218(3) 0.23493(18) 0.1954(3) 0.0394(8) Uani d . 1 1 . .
    C C8 0.3396(4) 0.3626(2) 0.1879(4) 0.0585(10) Uani d . 1 1 . .
    H H8A 0.3056 0.4099 0.1855 0.070 Uiso calc R 1 1 . .
    C C9 0.4641(4) 0.3546(2) 0.1849(4) 0.0581(10) Uani d . 1 1 . .
    H H9A 0.5152 0.3954 0.1791 0.070 Uiso calc R 1 1 . .
    C C10 0.5090(3) 0.2838(2) 0.1909(3) 0.0522(9) Uani d . 1 1 . .
    H H10A 0.5929 0.2782 0.1919 0.063 Uiso calc R 1 1 . .
    C C11 -0.1119(4) 0.4612(3) 0.4200(3) 0.0624(13) Uani d . 1 1 . .
    C C12 -0.2097(4) 0.4218(3) 0.3869(3) 0.0641(13) Uani d . 1 1 . .
    H H12A -0.2735 0.4074 0.4211 0.077 Uiso calc R 1 1 . .
    C C13 -0.2117(4) 0.4043(2) 0.3044(3) 0.0540(11) Uani d . 1 1 . .
    H H13A -0.2776 0.3782 0.2831 0.065 Uiso calc R 1 1 . .
    C C14 -0.1180(4) 0.4247(2) 0.2518(3) 0.0436(10) Uani d . 1 1 . .
    C C15 -0.0206(4) 0.4629(2) 0.2838(3) 0.0524(11) Uani d . 1 1 . .
    H H15A 0.0431 0.4768 0.2492 0.063 Uiso calc R 1 1 . .
    C C16 -0.0166(4) 0.4810(3) 0.3674(3) 0.0657(13) Uani d . 1 1 . .
    H H16A 0.0501 0.5064 0.3886 0.079 Uiso calc R 1 1 . .
    C C17 0.0102(3) 0.3235(2) 0.0552(2) 0.0416(9) Uani d . 1 1 . .
    C C18 0.0034(5) 0.3153(3) -0.0834(3) 0.0739(15) Uani d . 1 1 . .
    H H18A -0.0274 0.3313 -0.1340 0.089 Uiso calc R 1 1 . .
    C C19 0.0845(5) 0.2583(3) -0.0851(3) 0.0763(17) Uani d . 1 1 . .
    H H19A 0.1093 0.2366 -0.1346 0.092 Uiso calc R 1 1 . .
    C C20 0.1284(5) 0.2342(3) -0.0089(3) 0.0643(13) Uani d . 1 1 . .
    H H20A 0.1845 0.1956 -0.0063 0.077 Uiso calc R 1 1 . .
    C C21 -0.1147(4) 0.1532(3) 0.1260(4) 0.0726(15) Uani d . 1 1 . .
    H H21A -0.0726 0.1510 0.0761 0.087 Uiso calc R 1 1 . .
    C C22 -0.2264(5) 0.1177(3) 0.1312(6) 0.102(2) Uani d . 1 1 . .
    H H22A -0.2596 0.0926 0.0862 0.123 Uiso calc R 1 1 . .
    C C23 -0.2840(6) 0.1216(4) 0.2044(7) 0.123(3) Uani d . 1 1 . .
    H H23A -0.3606 0.1001 0.2086 0.148 Uiso calc R 1 1 . .
    C C24 -0.2353(8) 0.1563(5) 0.2753(6) 0.1249(18) Uani d . 1 1 . .
    C C25 -0.2921(7) 0.1584(4) 0.3481(6) 0.1249(18) Uani d . 1 1 . .
    H H25A -0.3678 0.1362 0.3543 0.150 Uiso calc R 1 1 . .
    C C26 -0.2388(8) 0.1930(4) 0.4128(6) 0.1249(18) Uani d U 1 1 . .
    H H26A -0.2788 0.1939 0.4636 0.150 Uiso calc R 1 1 . .
    C C27 -0.1208(8) 0.2290(5) 0.4057(6) 0.116(2) Uani d U 1 1 . .
    C C28 -0.0600(11) 0.2649(7) 0.4671(5) 0.152(4) Uani d . 1 1 . .
    H H28A -0.0939 0.2655 0.5199 0.182 Uiso calc R 1 1 . .
    C C29 0.0518(10) 0.3012(6) 0.4548(5) 0.130(3) Uani d . 1 1 . .
    H H29A 0.0920 0.3252 0.4979 0.156 Uiso calc R 1 1 . .
    C C30 0.1011(6) 0.2993(4) 0.3709(4) 0.099(2) Uani d . 1 1 . .
    H H30A 0.1741 0.3233 0.3594 0.119 Uiso calc R 1 1 . .
    C C31 -0.0656(5) 0.2289(3) 0.3275(3) 0.0754(17) Uani d . 1 1 . .
    C C32 -0.1222(5) 0.1917(3) 0.2603(4) 0.0717(15) Uani d . 1 1 . .
loop_
    _atom_site_aniso_label
    _atom_site_aniso_U_11
    _atom_site_aniso_U_22
    _atom_site_aniso_U_33
    _atom_site_aniso_U_12
    _atom_site_aniso_U_13
    _atom_site_aniso_U_23
    Ni1 0.0409(2) 0.0465(3) 0.0345(2) 0.00456(19) -0.0015(3) 0.0027(3)
    S1 0.0427(4) 0.0406(5) 0.0428(5) -0.0028(3) -0.0011(5) 0.0020(6)
    S2 0.0396(5) 0.0521(6) 0.0437(6) 0.0067(4) -0.0002(4) -0.0002(5)
    O1 0.0654(18) 0.0592(19) 0.0469(19) 0.0048(15) 0.0074(15) -0.0075(15)
    O2 0.0510(14) 0.0504(15) 0.065(2) -0.0131(12) -0.0083(16) -0.0006(16)
    O3 0.0397(15) 0.125(3) 0.059(2) -0.0106(17) -0.0056(15) -0.015(2)
    O4 0.102(3) 0.0514(19) 0.054(2) 0.0244(17) 0.0111(17) 0.0098(16)
    N1 0.092(3) 0.112(4) 0.054(3) 0.032(3) -0.011(2) 0.016(3)
    N2 0.0408(14) 0.0349(15) 0.050(2) -0.0026(11) -0.0030(18) 0.0058(18)
    N3 0.0485(15) 0.0398(16) 0.051(2) -0.0030(13) -0.008(2) 0.003(2)
    N4 0.0402(14) 0.0541(18) 0.046(2) -0.0020(13) -0.0013(19) 0.002(2)
    N5 0.109(4) 0.156(5) 0.052(3) -0.066(4) 0.018(3) -0.027(3)
    N6 0.0463(16) 0.0415(17) 0.0346(17) 0.0082(14) 0.0002(14) -0.0013(15)
    N7 0.050(2) 0.052(2) 0.036(2) 0.0120(16) 0.0017(16) -0.0046(17)
    N8 0.069(2) 0.068(3) 0.037(2) 0.019(2) -0.0056(18) 0.0053(18)
    N9 0.0466(16) 0.0558(19) 0.068(2) 0.0068(14) 0.007(3) 0.020(3)
    N10 0.083(3) 0.076(3) 0.041(2) 0.030(2) -0.007(2) 0.000(2)
    C1 0.061(3) 0.050(3) 0.054(3) 0.006(2) -0.011(2) 0.009(2)
    C2 0.065(3) 0.050(2) 0.045(3) 0.002(2) 0.008(2) 0.003(2)
    C3 0.047(2) 0.046(2) 0.053(3) 0.0064(19) 0.0030(19) 0.005(2)
    C4 0.0402(19) 0.036(2) 0.042(2) 0.0011(16) -0.0010(17) -0.0020(17)
    C5 0.048(2) 0.057(3) 0.055(3) 0.012(2) 0.007(2) -0.003(2)
    C6 0.055(3) 0.079(3) 0.064(3) 0.027(3) -0.005(2) 0.004(3)
    C7 0.0430(16) 0.0415(19) 0.034(2) -0.0025(14) 0.001(2) -0.001(2)
    C8 0.069(2) 0.0370(19) 0.070(3) -0.0032(18) -0.006(3) -0.001(3)
    C9 0.063(2) 0.051(2) 0.060(3) -0.0197(18) 0.002(3) -0.004(3)
    C10 0.0466(19) 0.063(2) 0.048(2) -0.0135(17) -0.004(3) 0.000(3)
    C11 0.070(3) 0.072(3) 0.045(3) -0.020(2) 0.006(2) -0.009(2)
    C12 0.051(2) 0.087(4) 0.054(3) -0.027(2) 0.011(2) -0.006(3)
    C13 0.045(2) 0.062(3) 0.055(3) -0.013(2) 0.003(2) -0.007(2)
    C14 0.036(2) 0.050(3) 0.045(2) 0.0035(18) 0.0027(17) 0.004(2)
    C15 0.047(2) 0.057(3) 0.053(3) -0.009(2) 0.010(2) -0.002(2)
    C16 0.058(3) 0.080(4) 0.060(3) -0.029(2) 0.007(2) -0.008(3)
    C17 0.045(2) 0.041(2) 0.038(2) 0.0024(16) 0.0008(17) 0.0032(18)
    C18 0.074(3) 0.110(4) 0.037(3) 0.023(3) -0.008(2) 0.006(3)
    C19 0.086(4) 0.110(5) 0.033(3) 0.027(3) 0.005(2) -0.013(3)
    C20 0.065(3) 0.076(3) 0.052(3) 0.021(3) 0.002(2) -0.009(3)
    C21 0.057(3) 0.062(3) 0.100(5) -0.010(2) -0.010(3) -0.002(3)
    C22 0.064(4) 0.076(4) 0.168(8) -0.005(3) -0.011(4) 0.013(5)
    C23 0.073(4) 0.072(4) 0.225(11) 0.009(3) 0.041(6) 0.058(6)
    C24 0.113(4) 0.126(4) 0.136(5) -0.001(3) 0.052(3) 0.040(4)
    C25 0.113(4) 0.126(4) 0.136(5) -0.001(3) 0.052(3) 0.040(4)
    C26 0.113(4) 0.126(4) 0.136(5) -0.001(3) 0.052(3) 0.040(4)
    C27 0.127(5) 0.134(6) 0.087(5) 0.030(5) 0.030(5) 0.037(5)
    C28 0.181(10) 0.225(12) 0.051(5) 0.067(9) 0.008(6) -0.001(6)
    C29 0.169(9) 0.170(9) 0.052(5) 0.045(8) -0.022(5) -0.009(5)
    C30 0.117(5) 0.130(6) 0.051(4) 0.047(4) -0.022(3) -0.020(4)
    C31 0.083(4) 0.089(4) 0.054(3) 0.037(3) 0.034(3) 0.032(3)
    C32 0.069(3) 0.066(3) 0.080(4) 0.020(3) 0.017(3) 0.032(3)
_geom_special_details
;
All e.s.d.'s (except the e.s.d. in the dihedral angle between two l.s. planes)
are estimated using the full covariance matrix. The cell e.s.d.'s are taken
into account individually in the estimation of e.s.d.'s in distances, angles
and torsion angles; correlations between e.s.d.'s in cell parameters are only
used when they are defined by crystal symmetry. An approximate (isotropic)
treatment of cell e.s.d.'s is used for estimating e.s.d.'s involving l.s.
planes.
;
loop_
    _geom_bond_atom_site_label_1
    _geom_bond_atom_site_label_2
    _geom_bond_site_symmetry_2
    _geom_bond_distance
    _geom_bond_publ_flag
    Ni1 N7 . 2.059(4) ?
    Ni1 N10 . 2.066(4) ?
    Ni1 N9 . 2.079(3) ?
    Ni1 N2 . 2.104(3) ?
    Ni1 N3 . 2.130(3) ?
    Ni1 N6 . 2.202(3) ?
    S1 O1 . 1.435(3) ?
    S1 O2 . 1.444(2) ?
    S1 N2 . 1.596(3) ?
    S1 C4 . 1.754(4) ?
    S2 O3 . 1.435(3) ?
    S2 O4 . 1.439(3) ?
    S2 N6 . 1.605(3) ?
    S2 C14 . 1.750(4) ?
    N1 C1 . 1.374(6) ?
    N1 H1B . 0.8600 ?
    N1 H1A . 0.8600 ?
    N2 C7 . 1.367(4) ?
    N3 C8 . 1.336(4) ?
    N3 C7 . 1.368(4) ?
    N4 C10 . 1.329(4) ?
    N4 C7 . 1.342(4) ?
    N5 C11 . 1.360(6) ?
    N5 H5A . 0.8600 ?
    N5 H5B . 0.8600 ?
    N6 C17 . 1.359(5) ?
    N7 C20 . 1.330(6) ?
    N7 C17 . 1.349(5) ?
    N8 C18 . 1.321(6) ?
    N8 C17 . 1.343(5) ?
    N9 C32 . 1.307(7) ?
    N9 C21 . 1.346(7) ?
    N10 C30 . 1.306(7) ?
    N10 C31 . 1.387(7) ?
    C1 C2 . 1.389(6) ?
    C1 C6 . 1.402(6) ?
    C2 C3 . 1.374(6) ?
    C2 H2A . 0.9300 ?
    C3 C4 . 1.389(6) ?
    C3 H3A . 0.9300 ?
    C4 C5 . 1.368(5) ?
    C5 C6 . 1.379(6) ?
    C5 H5C . 0.9300 ?
    C6 H6A . 0.9300 ?
    C8 C9 . 1.379(5) ?
    C8 H8A . 0.9300 ?
    C9 C10 . 1.370(5) ?
    C9 H9A . 0.9300 ?
    C10 H10A . 0.9300 ?
    C11 C12 . 1.395(6) ?
    C11 C16 . 1.396(6) ?
    C12 C13 . 1.368(6) ?
    C12 H12A . 0.9300 ?
    C13 C14 . 1.385(5) ?
    C13 H13A . 0.9300 ?
    C14 C15 . 1.376(6) ?
    C15 C16 . 1.388(6) ?
    C15 H15A . 0.9300 ?
    C16 H16A . 0.9300 ?
    C18 C19 . 1.360(7) ?
    C18 H18A . 0.9300 ?
    C19 C20 . 1.391(7) ?
    C19 H19A . 0.9300 ?
    C20 H20A . 0.9300 ?
    C21 C22 . 1.388(7) ?
    C21 H21A . 0.9300 ?
    C22 C23 . 1.344(11) ?
    C22 H22A . 0.9300 ?
    C23 C24 . 1.409(12) ?
    C23 H23A . 0.9300 ?
    C24 C25 . 1.330(11) ?
    C24 C32 . 1.421(10) ?
    C25 C26 . 1.350(11) ?
    C25 H25A . 0.9300 ?
    C26 C27 . 1.457(12) ?
    C26 H26A . 0.9300 ?
    C27 C28 . 1.359(13) ?
    C27 C31 . 1.400(9) ?
    C28 C29 . 1.408(13) ?
    C28 H28A . 0.9300 ?
    C29 C30 . 1.459(10) ?
    C29 H29A . 0.9300 ?
    C30 H30A . 0.9300 ?
    C31 C32 . 1.418(8) ?
loop_
    _geom_angle_atom_site_label_1
    _geom_angle_atom_site_label_2
    _geom_angle_atom_site_label_3
    _geom_angle_site_symmetry_1
    _geom_angle_site_symmetry_3
    _geom_angle
    _geom_angle_publ_flag
    N7 Ni1 N10 . . 163.95(16) ?
    N7 Ni1 N9 . . 93.55(19) ?
    N10 Ni1 N9 . . 79.7(2) ?
    N7 Ni1 N2 . . 96.67(15) ?
    N10 Ni1 N2 . . 99.08(17) ?
    N9 Ni1 N2 . . 103.64(11) ?
    N7 Ni1 N3 . . 90.95(16) ?
    N10 Ni1 N3 . . 98.85(19) ?
    N9 Ni1 N3 . . 166.70(12) ?
    N2 Ni1 N3 . . 63.36(11) ?
    N7 Ni1 N6 . . 62.52(12) ?
    N10 Ni1 N6 . . 102.74(14) ?
    N9 Ni1 N6 . . 90.91(12) ?
    N2 Ni1 N6 . . 155.62(13) ?
    N3 Ni1 N6 . . 102.27(12) ?
    O1 S1 O2 . . 115.96(19) ?
    O1 S1 N2 . . 113.76(19) ?
    O2 S1 N2 . . 104.49(15) ?
    O1 S1 C4 . . 108.17(18) ?
    O2 S1 C4 . . 107.61(18) ?
    N2 S1 C4 . . 106.3(2) ?
    O3 S2 O4 . . 114.6(2) ?
    O3 S2 N6 . . 111.69(19) ?
    O4 S2 N6 . . 111.68(18) ?
    O3 S2 C14 . . 108.4(2) ?
    O4 S2 C14 . . 107.4(2) ?
    N6 S2 C14 . . 102.18(19) ?
    C1 N1 H1B . . 120.0 ?
    C1 N1 H1A . . 120.0 ?
    H1B N1 H1A . . 120.0 ?
    C7 N2 S1 . . 123.2(2) ?
    C7 N2 Ni1 . . 94.5(2) ?
    S1 N2 Ni1 . . 140.89(17) ?
    C8 N3 C7 . . 117.4(3) ?
    C8 N3 Ni1 . . 148.6(3) ?
    C7 N3 Ni1 . . 93.3(2) ?
    C10 N4 C7 . . 114.2(3) ?
    C11 N5 H5A . . 120.0 ?
    C11 N5 H5B . . 120.0 ?
    H5A N5 H5B . . 120.0 ?
    C17 N6 S2 . . 119.7(3) ?
    C17 N6 Ni1 . . 90.3(2) ?
    S2 N6 Ni1 . . 145.00(19) ?
    C20 N7 C17 . . 119.2(4) ?
    C20 N7 Ni1 . . 143.5(3) ?
    C17 N7 Ni1 . . 96.9(3) ?
    C18 N8 C17 . . 114.5(4) ?
    C32 N9 C21 . . 118.2(4) ?
    C32 N9 Ni1 . . 113.6(4) ?
    C21 N9 Ni1 . . 127.9(4) ?
    C30 N10 C31 . . 120.5(6) ?
    C30 N10 Ni1 . . 128.2(5) ?
    C31 N10 Ni1 . . 111.2(4) ?
    N1 C1 C2 . . 120.2(4) ?
    N1 C1 C6 . . 122.3(4) ?
    C2 C1 C6 . . 117.5(4) ?
    C3 C2 C1 . . 120.5(4) ?
    C3 C2 H2A . . 119.8 ?
    C1 C2 H2A . . 119.8 ?
    C2 C3 C4 . . 121.5(4) ?
    C2 C3 H3A . . 119.2 ?
    C4 C3 H3A . . 119.2 ?
    C5 C4 C3 . . 118.5(4) ?
    C5 C4 S1 . . 122.1(3) ?
    C3 C4 S1 . . 119.3(3) ?
    C4 C5 C6 . . 120.7(4) ?
    C4 C5 H5C . . 119.6 ?
    C6 C5 H5C . . 119.6 ?
    C5 C6 C1 . . 121.3(4) ?
    C5 C6 H6A . . 119.4 ?
    C1 C6 H6A . . 119.4 ?
    N4 C7 N2 . . 125.7(3) ?
    N4 C7 N3 . . 125.5(3) ?
    N2 C7 N3 . . 108.8(3) ?
    N3 C8 C9 . . 120.7(4) ?
    N3 C8 H8A . . 119.7 ?
    C9 C8 H8A . . 119.7 ?
    C10 C9 C8 . . 117.0(3) ?
    C10 C9 H9A . . 121.5 ?
    C8 C9 H9A . . 121.5 ?
    N4 C10 C9 . . 125.1(3) ?
    N4 C10 H10A . . 117.5 ?
    C9 C10 H10A . . 117.5 ?
    N5 C11 C12 . . 120.4(4) ?
    N5 C11 C16 . . 121.0(4) ?
    C12 C11 C16 . . 118.6(4) ?
    C13 C12 C11 . . 120.1(4) ?
    C13 C12 H12A . . 119.9 ?
    C11 C12 H12A . . 119.9 ?
    C12 C13 C14 . . 121.5(4) ?
    C12 C13 H13A . . 119.2 ?
    C14 C13 H13A . . 119.2 ?
    C15 C14 C13 . . 118.9(4) ?
    C15 C14 S2 . . 120.7(3) ?
    C13 C14 S2 . . 120.3(3) ?
    C14 C15 C16 . . 120.4(4) ?
    C14 C15 H15A . . 119.8 ?
    C16 C15 H15A . . 119.8 ?
    C15 C16 C11 . . 120.5(4) ?
    C15 C16 H16A . . 119.8 ?
    C11 C16 H16A . . 119.8 ?
    N8 C17 N7 . . 124.3(4) ?
    N8 C17 N6 . . 125.9(3) ?
    N7 C17 N6 . . 109.7(3) ?
    N8 C18 C19 . . 125.8(5) ?
    N8 C18 H18A . . 117.1 ?
    C19 C18 H18A . . 117.1 ?
    C18 C19 C20 . . 116.5(5) ?
    C18 C19 H19A . . 121.8 ?
    C20 C19 H19A . . 121.8 ?
    N7 C20 C19 . . 119.6(4) ?
    N7 C20 H20A . . 120.2 ?
    C19 C20 H20A . . 120.2 ?
    N9 C21 C22 . . 123.3(6) ?
    N9 C21 H21A . . 118.3 ?
    C22 C21 H21A . . 118.3 ?
    C23 C22 C21 . . 116.6(8) ?
    C23 C22 H22A . . 121.7 ?
    C21 C22 H22A . . 121.7 ?
    C22 C23 C24 . . 123.9(7) ?
    C22 C23 H23A . . 118.1 ?
    C24 C23 H23A . . 118.1 ?
    C25 C24 C23 . . 123.3(9) ?
    C25 C24 C32 . . 123.4(10) ?
    C23 C24 C32 . . 113.2(7) ?
    C24 C25 C26 . . 119.4(9) ?
    C24 C25 H25A . . 120.3 ?
    C26 C25 H25A . . 120.3 ?
    C25 C26 C27 . . 122.1(8) ?
    C25 C26 H26A . . 118.9 ?
    C27 C26 H26A . . 118.9 ?
    C28 C27 C31 . . 116.3(8) ?
    C28 C27 C26 . . 126.4(9) ?
    C31 C27 C26 . . 117.3(9) ?
    C27 C28 C29 . . 123.3(8) ?
    C27 C28 H28A . . 118.3 ?
    C29 C28 H28A . . 118.3 ?
    C28 C29 C30 . . 116.4(8) ?
    C28 C29 H29A . . 121.8 ?
    C30 C29 H29A . . 121.8 ?
    N10 C30 C29 . . 120.6(8) ?
    N10 C30 H30A . . 119.7 ?
    C29 C30 H30A . . 119.7 ?
    N10 C31 C27 . . 122.8(7) ?
    N10 C31 C32 . . 117.3(4) ?
    C27 C31 C32 . . 119.9(7) ?
    N9 C32 C24 . . 124.7(7) ?
    N9 C32 C31 . . 117.4(5) ?
    C24 C32 C31 . . 117.8(7) ?
loop_
    _geom_hbond_atom_site_label_D
    _geom_hbond_atom_site_label_H
    _geom_hbond_atom_site_label_A
    _geom_hbond_site_symmetry_A
    _geom_hbond_distance_DH
    _geom_hbond_distance_HA
    _geom_hbond_distance_DA
    _geom_hbond_angle_DHA
    _geom_hbond_publ_flag
    N1 H1A O1 2_655 0.8600 2.4556 3.162(6) 139.59 y
    N1 H1B O2 3_555 0.8599 2.2262 3.056(6) 161.95 y
    N5 H5A O3 3_455 0.8601 2.5208 3.285(6) 148.34 y
    N5 H5B O4 2_565 0.8600 2.2025 3.016(6) 157.46 y
    C5 H5C O2 4_555 0.9299 2.5598 3.377(5) 146.85 y
    C12 H12A N8 3_455 0.9300 2.5601 3.470(6) 166.00 y
data_global
_journal_date_recd_electronic     2012-01-13
_journal_date_accepted     2012-02-23
_journal_name_full     'Acta Crystallographica, Section E'
_journal_year     2012
_journal_volume     68
_journal_issue      3
_journal_page_first     m348
_journal_page_last     m349
_journal_paper_category     QM
_journal_paper_doi     10.1107/S1600536812008185
_journal_coeditor_code     EZ2279
_publ_contact_author_name     'Xing Li'
_publ_contact_author_address
;
Faculty of Materials Science and Chemical Engineering,
Ningbo University,
Ningbo
Zhejiang 315211
People's Republic of China
;
_publ_contact_author_email     lix905@126.com
_publ_contact_author_fax     '0086-574-87609987'
_publ_contact_author_phone     '0086-574-87600869'
_publ_section_title
;\
Bis[4-amino-<i>N</i>-(pyrimidin-2-yl)benzenesulfonamidato](1,10-phenanthroline)\
nickel(II)
;
loop_
    _publ_author_name
    _publ_author_footnote
    _publ_author_address
    'Xiu-Feng Hu' .
;
Faculty of Materials Science and Chemical Engineering,
Ningbo University,
Ningbo, Zhejiang 315211, People's Republic of China
;
    'Yue Bing' .
;
Faculty of Materials Science and Chemical Engineering,
Ningbo University,
Ningbo, Zhejiang 315211, People's Republic of China
;
    'Xing Li' .
;
Faculty of Materials Science and Chemical Engineering,
Ningbo University,
Ningbo, Zhejiang 315211, People's Republic of China
;
    'Zu-Ping Kong' .
;
Faculty of Materials Science and Chemical Engineering,
Ningbo University,
Ningbo, Zhejiang 315211, People's Republic of China
;
