# Supplementary material for: Bis[4-amino-N-(pyrimidin-2-yl)benzene­sulfonamidato](1,10-phenanthroline)nickel(II)
Source: Acta Crystallogr Sect E Struct Rep Online. 2012 Feb 29;68(Pt 3):m348–9. doi: 10.1107/S1600536812008185 (PMC3297286; doi:10.1107/S1600536812008185)
Supplement: Supplementary file 2 [file e-68-0m348-Isup2.hkl]

# 
# h,k,l, Fc-squared, Fo-squared, sigma(Fo-squared) and status flag 
# 
data_I
_shelx_title ' aa in Pca2(1)' 
_shelx_refln_list_code          4 
_shelx_F_calc_maximum      345.54 
_exptl_crystal_F_000      1520.00 
_reflns_d_resolution_high  0.7677 
 
loop_ 
 _symmetry_equiv_pos_as_xyz 
 'x, y, z' 
 '-x, -y, z+1/2' 
 '-x+1/2, y, z+1/2' 
 'x+1/2, -y, z' 
 
_cell_length_a    11.0148 
_cell_length_b    17.9953 
_cell_length_c    16.1283 
_cell_angle_alpha  90.000 
_cell_angle_beta   90.000 
_cell_angle_gamma  90.000 
 
_shelx_F_squared_multiplier     1.000 
 
loop_ 
 _refln_index_h 
 _refln_index_k 
 _refln_index_l 
 _refln_F_squared_calc 
 _refln_F_squared_meas 
 _refln_F_squared_sigma 
 _refln_observed_status 
   0  11 -18      438.88      611.77    103.01 o 
   1  11 -18       20.29       13.19     38.20 o 
   2  11 -18        6.71       34.88     41.72 o 
   8   0 -17       74.02      167.08     61.55 o 
   8   1 -17        9.85       28.26     34.64 o 
   8   2 -17      166.84      213.56     67.84 o 
   8   3 -17        2.54       21.36     50.25 o 
   8   4 -17      219.91      266.32     75.37 o 
   7   7 -17       93.35       97.98     52.76 o 
   1   9 -17      223.57      262.33     58.41 o 
   2   9 -17      109.38      112.26     41.72 o 
   3   9 -17      127.86      162.05     62.81 o 
   4   9 -17       36.78        3.77     48.99 o 
   5   9 -17       71.05       97.98     62.81 o 
   6   9 -17       38.27       31.41     56.53 o 
   1  10 -17       75.48       53.54     39.46 o 
   2  10 -17      152.98       92.42     43.02 o 
   3  10 -17        0.76       10.41     34.19 o 
   4  10 -17      109.98       66.58     57.79 o 
   5  10 -17       37.64       77.88     59.04 o 
   1  11 -17      183.60      217.94     50.18 o 
   2  11 -17      169.77      177.28     48.11 o 
   3  11 -17        6.45       -8.50     37.70 o 
   4  11 -17       47.90      100.50     61.55 o 
   1  12 -17      135.66      121.31     46.58 o 
   2  12 -17       70.23       70.07     42.39 o 
   3  12 -17        1.98       21.18     40.83 o 
   4  12 -17       76.19       81.65     62.81 o 
   1  13 -17       78.30      104.13     62.18 o 
   2  13 -17       67.21       46.78     42.13 o 
   8   0 -16       17.16        8.79     42.71 o 
   8   1 -16       51.73       33.89     34.19 o 
   9   1 -16       61.90       55.02     39.71 o 
   8   2 -16       54.84       31.45     34.68 o 
   9   2 -16       37.85       56.53     52.76 o 
   8   3 -16       16.64       10.05     46.48 o 
   9   3 -16      415.93      523.84     91.70 o 
   8   4 -16      153.81      232.40     69.09 o 
   8   5 -16      169.17      315.31     71.60 o 
   4   6 -16       79.72      115.57     47.74 o 
   8   6 -16        9.66       28.89     47.74 o 
   0   7 -16      111.98      154.51     52.76 o 
   1   7 -16      584.87      625.07     63.07 o 
   2   7 -16       52.34       74.94     35.01 o 
   3   7 -16      630.59      552.73     89.19 o 
   4   7 -16       64.59       65.32     48.99 o 
   5   7 -16       62.70       41.45     50.25 o 
   6   7 -16       47.46       48.99     47.74 o 
   7   7 -16      222.52      177.39     51.50 o 
   8   7 -16       32.16       21.23     55.90 o 
   0   8 -16      431.62      459.77     79.14 o 
   1   8 -16       53.29       56.53     33.75 o 
   2   8 -16       89.78       81.18     48.99 o 
   3   8 -16      336.13      388.17     74.12 o 
   4   8 -16       50.64       81.65     47.74 o 
   5   8 -16       89.27      118.08     54.02 o 
   6   8 -16      159.44      110.55     54.02 o 
   7   8 -16       14.18      -30.94     30.94 o 
   0   9 -16        4.52      -13.82     38.94 o 
   1   9 -16       44.75      -16.68     28.26 o 
   2   9 -16       57.75       98.78     37.68 o 
   3   9 -16      724.42      963.51    114.32 o 
   4   9 -16       54.91       35.17     47.74 o 
   5   9 -16       63.51       37.69     50.25 o 
   6   9 -16       22.56       40.20     56.53 o 
   7   9 -16        3.08       17.80     30.82 o 
   0  10 -16      207.56      116.83     55.27 o 
   1  10 -16       71.74      103.02     47.74 o 
   2  10 -16      282.41      170.91     50.25 o 
   3  10 -16       93.62        5.02     45.22 o 
   4  10 -16      440.92      493.69     89.19 o 
   5  10 -16       17.85       -3.77     50.25 o 
   6  10 -16       11.01       -4.83     31.06 o 
   7  10 -16       53.18        0.00     43.97 o 
   0  11 -16      596.46      553.99     94.22 o 
   1  11 -16       41.58       58.14     37.18 o 
   2  11 -16        2.31       45.31     36.22 o 
   3  11 -16      243.92      229.89     66.58 o 
   4  11 -16       62.34       82.91     57.79 o 
   5  11 -16       24.43       62.81     54.02 o 
   6  11 -16      148.62      153.54     43.75 o 
   0  12 -16      395.65      370.58     84.17 o 
   1  12 -16       39.27       20.28     36.39 o 
   2  12 -16       14.59      -17.59     33.23 o 
   3  12 -16        5.24       -2.51     50.25 o 
   4  12 -16       43.05       51.50     55.27 o 
   5  12 -16       85.70       26.38     59.04 o 
   0  13 -16      187.05      241.19     74.12 o 
   1  13 -16      228.91      279.10     54.99 o 
   2  13 -16       78.22       53.10     41.13 o 
   3  13 -16       55.28       45.95     41.24 o 
   4  13 -16        8.09       -1.26     52.76 o 
   0  14 -16       42.58       27.64     59.04 o 
   1  14 -16       21.20       -8.32     40.35 o 
   2  14 -16       38.01       10.65     46.48 o 
   3  14 -16      195.37      150.93     48.11 o 
   0  15 -16       13.82       16.33     55.27 o 
   1  15 -16       13.59      -16.90     35.23 o 
   8   0 -15      288.15      291.44     67.84 o 
  10   0 -15       35.72       85.42     60.30 o 
   8   1 -15        0.13       22.91     30.04 o 
   9   1 -15       47.96       52.06     36.39 o 
  10   1 -15       46.05       61.55     62.81 o 
   8   2 -15      406.27      425.24     53.74 o 
   9   2 -15       16.28      115.57     57.79 o 
   8   3 -15       30.89       41.45     41.45 o 
   9   3 -15       81.76       64.07     56.53 o 
   8   4 -15      282.70      237.42     61.55 o 
   9   4 -15        0.23      -27.64     46.48 o 
   1   5 -15      453.59      449.47     49.72 o 
   2   5 -15      108.83      104.27     42.71 o 
   3   5 -15      146.77      121.85     50.25 o 
   4   5 -15      217.69      190.94     54.02 o 
   5   5 -15      814.96      690.91     92.96 o 
   6   5 -15      103.31       67.84     46.48 o 
   7   5 -15      400.84      492.43     86.68 o 
   8   5 -15        4.16      -21.34     32.34 o 
   9   5 -15        0.39        1.30     36.29 o 
   1   6 -15      122.87      146.62     40.83 o 
   2   6 -15     1310.08     1330.33    113.06 o 
   3   6 -15        0.18      -10.05     33.92 o 
   4   6 -15      744.39      695.94     92.96 o 
   5   6 -15      139.69      184.66     59.04 o 
   6   6 -15      158.13      204.76     60.30 o 
   7   6 -15        6.90        2.51     43.97 o 
   8   6 -15      113.76      134.68     41.72 o 
   9   6 -15       61.74      -34.34     34.34 o 
   1   7 -15      221.69      295.12     44.69 o 
   2   7 -15      356.21      376.86     70.35 o 
   3   7 -15       25.90      -33.92     35.17 o 
   4   7 -15      259.43      160.79     55.27 o 
   5   7 -15      630.54      697.20     95.47 o 
   6   7 -15       22.19       60.30     51.50 o 
   7   7 -15      197.62      217.88     45.07 o 
   8   7 -15       11.87      -25.26     37.06 o 
   9   7 -15        6.86        4.29     36.52 o 
   1   8 -15      131.63       78.12     32.83 o 
   2   8 -15      582.52      466.05     80.40 o 
   3   8 -15      123.14      153.26     55.27 o 
   4   8 -15      472.57      518.81     85.42 o 
   5   8 -15      125.45       54.02     47.74 o 
   6   8 -15      117.35      157.03     60.30 o 
   7   8 -15      194.48      191.79     55.90 o 
   8   8 -15      202.31      171.44     46.48 o 
   1   9 -15      342.86      393.09     56.53 o 
   2   9 -15      449.45      515.05     84.17 o 
   3   9 -15       49.59       57.79     43.97 o 
   4   9 -15       30.52       -1.26     45.22 o 
   5   9 -15      393.84      493.69     85.42 o 
   6   9 -15       58.70      145.72     57.79 o 
   7   9 -15      152.49      103.44     56.53 o 
   8   9 -15       43.95       39.88     37.02 o 
   1  10 -15       41.41       34.12     32.19 o 
   2  10 -15      280.48      230.31     46.09 o 
   3  10 -15       37.75       77.88     50.25 o 
   4  10 -15       85.87      129.39     57.79 o 
   5  10 -15      134.03      145.72     57.79 o 
   6  10 -15       79.39      104.54     91.08 o 
   7  10 -15      113.94       79.37     37.70 o 
   1  11 -15      525.78      650.58     70.61 o 
   2  11 -15      128.95       86.91     47.11 o 
   3  11 -15       42.85       37.69     48.99 o 
   4  11 -15      116.58      121.85     55.27 o 
   5  11 -15       81.37       28.89     54.02 o 
   6  11 -15       16.09       33.29     35.53 o 
   7  11 -15       43.12       45.91     38.96 o 
   1  12 -15      245.19      235.73     50.61 o 
   2  12 -15      171.77      238.38     62.81 o 
   3  12 -15       10.05        6.28     48.99 o 
   4  12 -15      182.24       85.42     60.30 o 
   5  12 -15      269.76      222.35     69.09 o 
   6  12 -15       35.00       46.35     73.49 o 
   1  13 -15      142.76      178.00     52.13 o 
   2  13 -15       61.65      132.51     42.53 o 
   3  13 -15       99.15      119.34     62.81 o 
   4  13 -15       20.55       32.66     54.02 o 
   5  13 -15       87.58      135.66     41.85 o 
   6  13 -15        1.53        5.06     36.13 o 
   1  14 -15      123.37      103.07     44.85 o 
   2  14 -15      295.11      226.48     52.32 o 
   3  14 -15       21.25       59.04     57.79 o 
   4  14 -15      158.73      164.56     70.35 o 
   5  14 -15        1.13       28.52     37.56 o 
   1  15 -15      161.12      124.27     48.83 o 
   2  15 -15      361.76      430.20     66.46 o 
   3  15 -15        3.23        9.89     39.52 o 
   4  15 -15        8.15       51.50     48.99 o 
   1  16 -15       80.46       89.19     43.53 o 
   2  16 -15       30.05       64.12     44.31 o 
   8   0 -14      163.65      204.76     59.04 o 
  10   0 -14        1.58      -42.71     51.50 o 
   8   1 -14      395.54      465.54     94.22 o 
   9   1 -14      139.36      116.44     38.81 o 
  10   1 -14       44.09      -33.92     51.50 o 
   8   2 -14       71.08       32.87     29.75 o 
   9   2 -14       64.88       71.60     55.27 o 
  10   2 -14      155.58      116.83     64.07 o 
   0   3 -14      142.97      192.20     45.22 o 
   1   3 -14       57.33       36.31     23.53 o 
   2   3 -14      174.92      236.17     46.48 o 
   3   3 -14      815.96      827.84     89.19 o 
   4   3 -14      212.44      288.93     56.53 o 
   5   3 -14       68.57       72.86     40.20 o 
   6   3 -14      201.23      342.95     65.32 o 
   7   3 -14       68.53       99.24     51.50 o 
   8   3 -14       56.54       32.69     33.98 o 
   9   3 -14      875.60     1114.02     89.24 o 
  10   3 -14       36.08       10.56     37.72 o 
   0   4 -14      440.39      428.37     64.07 o 
   1   4 -14       79.35      110.94     27.49 o 
   2   4 -14      294.27      324.10     56.53 o 
   3   4 -14        5.92       -2.51     32.66 o 
   4   4 -14     1312.10     1365.50    110.55 o 
   5   4 -14       91.14       10.05     36.43 o 
   6   4 -14      257.62      282.65     62.81 o 
   7   4 -14       82.29      109.29     55.27 o 
   8   4 -14      119.80      115.57     37.31 o 
   9   4 -14        3.75      -37.06     37.06 o 
  10   4 -14      161.84      129.00     50.18 o 
   0   5 -14     1175.21     1164.51    110.55 o 
   1   5 -14      636.70      678.45     60.32 o 
   2   5 -14       30.90        1.26     31.41 o 
   3   5 -14      894.97      771.31     90.45 o 
   4   5 -14       67.57       70.35     42.71 o 
   5   5 -14       57.71       76.63     43.97 o 
   6   5 -14      140.58      178.38     56.53 o 
   7   5 -14      227.18      258.84     43.91 o 
   8   5 -14      204.22      236.88     46.63 o 
   9   5 -14      144.59      124.31     55.90 o 
  10   5 -14       29.93       -6.68     36.39 o 
   0   6 -14     1762.27     1850.40    133.16 o 
   1   6 -14       89.61       36.14     28.86 o 
   2   6 -14      128.18      184.66     48.99 o 
   3   6 -14        1.48        7.54     35.17 o 
   4   6 -14      555.51      379.38     71.60 o 
   5   6 -14      196.96      193.46     55.27 o 
   6   6 -14      850.57      851.71    104.27 o 
   7   6 -14      112.03      143.78     38.81 o 
   8   6 -14       63.04       98.53     36.79 o 
   9   6 -14       53.51      -12.00     35.90 o 
  10   6 -14       33.62       15.92     40.60 o 
   0   7 -14      614.05      572.83     81.65 o 
   1   7 -14     1199.97     1196.81     80.47 o 
   2   7 -14        1.72      -32.66     32.66 o 
   3   7 -14      764.56      803.97     95.47 o 
   4   7 -14      110.47       54.02     41.45 o 
   5   7 -14        9.23       36.43     42.71 o 
   6   7 -14       18.41       43.97     43.97 o 
   7   7 -14      451.93      489.24     86.68 o 
   8   7 -14       16.54       47.88     34.88 o 
   9   7 -14      116.96      142.11     42.61 o 
   0   8 -14      354.29      355.51     71.60 o 
   1   8 -14       11.86       13.76     28.37 o 
   2   8 -14       25.26       66.58     41.45 o 
   3   8 -14      379.75      448.47     75.37 o 
   4   8 -14      279.92      398.22     74.12 o 
   5   8 -14      205.15      209.79     61.55 o 
   6   8 -14      253.68      287.67     70.35 o 
   7   8 -14       41.07       19.08     29.23 o 
   8   8 -14       94.50       73.06     38.16 o 
   9   8 -14       39.86        7.75     51.50 o 
   0   9 -14       15.56       21.36     41.45 o 
   1   9 -14       43.97       40.23     31.05 o 
   2   9 -14      370.31      228.63     61.55 o 
   3   9 -14     1048.97     1203.45    125.62 o 
   4   9 -14       96.74      172.10     57.79 o 
   5   9 -14       82.92      136.93     55.27 o 
   6   9 -14       81.92       79.26     39.57 o 
   7   9 -14       20.00       39.19     52.76 o 
   8   9 -14        6.82       28.98     32.88 o 
   9   9 -14      336.53      424.66     62.58 o 
   0  10 -14      606.40      653.23     95.47 o 
   1  10 -14      112.65       67.15     34.12 o 
   2  10 -14      624.48      854.22    104.27 o 
   3  10 -14      108.46       11.31     45.22 o 
   4  10 -14      953.40      933.36    114.32 o 
   5  10 -14       18.31       31.41     47.74 o 
   6  10 -14       42.04        4.10     29.87 o 
   7  10 -14      116.79       63.42     35.90 o 
   8  10 -14       72.87       68.51     30.84 o 
   0  11 -14      865.89     1141.89    128.13 o 
   1  11 -14       62.73       89.72     35.40 o 
   2  11 -14      108.76      109.29     54.02 o 
   3  11 -14      504.83      447.21     84.17 o 
   4  11 -14       45.81      -33.92     40.20 o 
   5  11 -14       14.26       13.82     45.22 o 
   6  11 -14      176.45      124.53     52.76 o 
   7  11 -14       60.86       70.41     37.43 o 
   8  11 -14      104.68       93.78     32.29 o 
   0  12 -14      328.68      255.01     70.35 o 
   1  12 -14       60.39       92.22     73.49 o 
   2  12 -14       10.71       20.10     43.97 o 
   3  12 -14       32.58       11.31     47.74 o 
   4  12 -14       30.99       23.87     47.74 o 
   5  12 -14      126.50      159.04     41.64 o 
   6  12 -14      185.35      149.06     42.39 o 
   7  12 -14      153.86      240.91     69.72 o 
   0  13 -14      220.59      241.19     74.12 o 
   1  13 -14      508.08      558.56    128.76 o 
   2  13 -14      141.49      160.95     47.52 o 
   3  13 -14       21.03       50.25     52.76 o 
   4  13 -14       28.06      120.60     55.27 o 
   5  13 -14       74.86       76.29     64.07 o 
   6  13 -14       63.11      127.14     41.85 o 
   7  13 -14      137.27      212.19    135.67 o 
   0  14 -14      114.07       46.48     57.79 o 
   1  14 -14        4.03        0.05     32.76 o 
   2  14 -14        6.21       36.43     38.20 o 
   3  14 -14      441.90      378.12     84.17 o 
   4  14 -14        4.39        9.82     33.44 o 
   5  14 -14       33.81       66.64     36.66 o 
   6  14 -14      222.81      174.99     47.87 o 
   0  15 -14      142.43      133.16     62.81 o 
   1  15 -14        1.56       -9.62     35.08 o 
   2  15 -14      178.02      162.55     45.69 o 
   3  15 -14      116.54      204.76     76.63 o 
   4  15 -14      105.02       94.86     42.53 o 
   5  15 -14       14.31       -0.76     36.66 o 
   0  16 -14       65.02       21.36     57.79 o 
   1  16 -14        4.91      -27.42     35.50 o 
   2  16 -14       98.95       17.29     38.07 o 
   3  16 -14      145.24      225.50     48.89 o 
   4  16 -14      219.91      261.51     84.79 o 
   0  17 -14      176.33      217.32     77.88 o 
   1  17 -14       27.96       61.70     45.85 o 
   2  17 -14        4.48       -3.03     38.96 o 
   8   0 -13      281.31      300.23     59.04 o 
  10   0 -13       20.75       42.71     48.99 o 
   3   1 -13      170.55      183.41     41.45 o 
   4   1 -13      149.20      239.94     45.22 o 
   5   1 -13     1573.99     1437.10    110.55 o 
   6   1 -13       43.26       21.36     38.94 o 
   7   1 -13      321.06      288.93     64.07 o 
   8   1 -13       25.77       33.19     24.85 o 
   9   1 -13       82.86       52.76     28.27 o 
  10   1 -13      112.14      118.08     42.64 o 
  11   1 -13      199.50      319.08     80.40 o 
   1   2 -13     1404.78     1432.83     73.28 o 
   2   2 -13      887.95      780.11     81.65 o 
   3   2 -13       20.09       11.31     27.64 o 
   4   2 -13      368.83      410.78     61.55 o 
   5   2 -13       30.10       15.07     33.92 o 
   6   2 -13       76.91      109.29     43.97 o 
   7   2 -13      245.57      297.72     65.32 o 
   8   2 -13      501.68      524.93     49.78 o 
   9   2 -13        5.16       53.49     27.81 o 
  10   2 -13       48.97      -24.34     34.19 o 
  11   2 -13       16.60        0.38     41.13 o 
   1   3 -13      551.36      622.85     49.74 o 
   2   3 -13      508.47      466.05     62.81 o 
   3   3 -13      953.09      991.15     85.42 o 
   4   3 -13      124.35      195.97     47.74 o 
   5   3 -13      259.26      270.08     56.53 o 
   6   3 -13      131.28       97.98     46.48 o 
   7   3 -13      262.84      347.97     69.09 o 
   8   3 -13       11.37       21.74     22.87 o 
   9   3 -13      224.49      169.77     41.95 o 
  10   3 -13        1.47       60.06     45.22 o 
  11   3 -13        4.99       -3.98     42.19 o 
   1   4 -13      211.27      211.01     33.30 o 
   2   4 -13        4.05       11.31     30.15 o 
   3   4 -13      340.54      283.90     51.50 o 
   4   4 -13      236.14      251.24     52.76 o 
   5   4 -13      169.61      163.31     48.99 o 
   6   4 -13      111.35       54.02     42.71 o 
   7   4 -13       45.76       68.06     32.41 o 
   8   4 -13      293.97      402.54     54.02 o 
   9   4 -13       21.86       44.00     34.61 o 
  10   4 -13       95.15       37.06     39.97 o 
   1   5 -13     1432.75     1519.58     76.83 o 
   2   5 -13      299.21      359.28     59.04 o 
   3   5 -13       68.85       72.86     36.43 o 
   4   5 -13      483.34      422.09     69.09 o 
   5   5 -13      920.66      940.90    100.50 o 
   6   5 -13        6.72        8.79     37.69 o 
   7   5 -13       53.33      124.36     35.53 o 
   8   5 -13       68.02       65.23     50.25 o 
   9   5 -13       10.50       36.35     54.65 o 
  10   5 -13      236.53      314.33     55.38 o 
   1   6 -13      189.15      231.51     38.07 o 
   2   6 -13     1140.25     1128.08     99.24 o 
   3   6 -13      299.77      252.50     55.27 o 
   4   6 -13      869.96      947.18    100.50 o 
   5   6 -13      255.86      239.94     57.79 o 
   6   6 -13      488.25      473.59     79.14 o 
   7   6 -13       12.03       37.78     28.78 o 
   8   6 -13      213.59      238.88     45.55 o 
   9   6 -13       15.99      -20.40     30.94 o 
  10   6 -13        8.47       14.79     38.96 o 
   1   7 -13      130.46       95.43     29.51 o 
   2   7 -13      850.49      790.16     91.70 o 
   3   7 -13      693.41      771.31     91.70 o 
   4   7 -13       99.52      105.52     45.22 o 
   5   7 -13      199.36      234.91     60.30 o 
   6   7 -13       21.53      106.78     51.50 o 
   7   7 -13       98.17      115.85     52.76 o 
   8   7 -13       51.07       93.05     36.39 o 
   9   7 -13        3.89       46.09     37.28 o 
  10   7 -13        8.85      -31.69     31.69 o 
   1   8 -13       36.45       -6.91     23.98 o 
   2   8 -13      415.27      479.87     76.63 o 
   3   8 -13      361.02      352.99     66.58 o 
   4   8 -13      477.64      452.24     75.37 o 
   5   8 -13      275.48      409.52     76.63 o 
   6   8 -13       17.33       -4.89     24.75 o 
   7   8 -13       97.41       50.20     31.65 o 
   8   8 -13      238.56      230.68     47.52 o 
   9   8 -13       35.98       15.39     42.08 o 
  10   8 -13       69.85       81.59     67.21 o 
   1   9 -13      752.67      768.31     68.80 o 
   2   9 -13      471.35      536.40     81.65 o 
   3   9 -13      214.09      158.28     56.53 o 
   4   9 -13      177.08      140.70     50.25 o 
   5   9 -13      441.54      487.41     80.40 o 
   6   9 -13       61.69       35.23     62.18 o 
   7   9 -13      163.14       72.22     46.48 o 
   8   9 -13       24.77        5.38     31.08 o 
   9   9 -13      255.24      307.35     53.71 o 
   1  10 -13      174.48      147.79     65.32 o 
   2  10 -13       64.04       95.47     48.99 o 
   3  10 -13       78.06      146.98     52.76 o 
   4  10 -13      266.56      257.52     64.07 o 
   5  10 -13      240.02      195.97     59.04 o 
   6  10 -13       53.43       93.69     26.89 o 
   7  10 -13       84.25       76.87     28.88 o 
   8  10 -13      286.48      316.73     41.33 o 
   9  10 -13       39.38       64.57     30.94 o 
   1  11 -13      157.57      227.86     45.69 o 
   2  11 -13       36.17       -2.51     40.20 o 
   3  11 -13      120.35      119.34     54.02 o 
   4  11 -13      152.94       40.20     45.22 o 
   5  11 -13      201.43      235.59     43.42 o 
   6  11 -13       24.66       14.69     29.87 o 
   7  11 -13       38.14       43.26     31.55 o 
   8  11 -13       19.00       26.48     27.57 o 
   9  11 -13       39.73       18.84     35.53 o 
   1  12 -13      174.04      186.92     60.93 o 
   2  12 -13      502.29      591.67     91.70 o 
   3  12 -13      116.57       81.65     50.25 o 
   4  12 -13      184.37      108.03     55.27 o 
   5  12 -13      120.84      129.76     39.16 o 
   6  12 -13       52.47       11.55     31.69 o 
   7  12 -13       34.08      101.26     39.50 o 
   8  12 -13      147.11       96.00     32.49 o 
   1  13 -13      141.62      168.96     43.53 o 
   2  13 -13      299.29      327.87     74.12 o 
   3  13 -13       72.41       28.89     48.99 o 
   4  13 -13       22.84       51.50     50.25 o 
   5  13 -13      163.94      101.24     38.81 o 
   6  13 -13        2.05        5.47     33.29 o 
   7  13 -13      113.36       96.24     43.50 o 
   1  14 -13      102.49      217.88     54.65 o 
   2  14 -13      222.47      209.12     46.48 o 
   3  14 -13       43.89       20.10     50.25 o 
   4  14 -13       40.99       44.40     31.05 o 
   5  14 -13       24.33       23.90     34.61 o 
   6  14 -13       43.32       44.46     79.77 o 
   7  14 -13       66.93       87.33     50.88 o 
   1  15 -13      332.57      257.78     51.91 o 
   2  15 -13      345.14      391.92    142.58 o 
   3  15 -13        9.51       -3.77     50.25 o 
   4  15 -13        1.39       29.37     32.34 o 
   5  15 -13       51.47       75.06     40.41 o 
   6  15 -13       11.39        0.70     35.61 o 
   1  16 -13       94.09      106.65     54.02 o 
   2  16 -13        8.68       27.55     36.86 o 
   3  16 -13        5.26       16.98     32.34 o 
   4  16 -13       63.02       67.82     45.85 o 
   5  16 -13       14.73       44.65     39.85 o 
   1  17 -13      206.58      188.31     50.18 o 
   2  17 -13       32.90       51.40     41.95 o 
   3  17 -13       23.56       33.20     37.02 o 
   4  17 -13       40.77       87.27     42.39 o 
   1  18 -13       95.43      104.48     51.43 o 
   2  18 -13        6.01      -21.13     39.52 o 
   0   0 -12     8686.91     8502.02    409.52 o 
   2   0 -12      163.81      226.12     38.94 o 
   4   0 -12     1034.26      899.45     76.63 o 
   6   0 -12     2283.78     2271.23    141.95 o 
   8   0 -12      106.29       89.00     34.61 o 
  10   0 -12       16.25       18.93     33.44 o 
   0   1 -12     3640.48     3557.58    190.94 o 
   1   1 -12     4312.89     4335.55    252.50 o 
   2   1 -12      687.93      814.02     66.58 o 
   3   1 -12      458.24      433.39     57.79 o 
   4   1 -12      887.94      829.10     82.91 o 
   5   1 -12      249.22      262.55     52.76 o 
   6   1 -12      129.12       94.79     66.58 o 
   7   1 -12      661.55      668.83     81.30 o 
   8   1 -12      146.62      199.58     28.30 o 
   9   1 -12       54.76       36.20     22.09 o 
  10   1 -12       38.31       62.86     29.87 o 
  11   1 -12       44.19       33.25     41.72 o 
   0   2 -12      194.39      256.27     43.97 o 
   1   2 -12       57.54       71.60     28.89 o 
   2   2 -12       32.53       40.20     27.64 o 
   3   2 -12     1106.01     1090.39     86.68 o 
   4   2 -12      549.00      724.83     77.88 o 
   5   2 -12      340.48      516.30     67.84 o 
   6   2 -12      419.42      285.16     61.55 o 
   7   2 -12       87.40       51.45     28.05 o 
   8   2 -12       40.98       52.97     23.84 o 
   9   2 -12        4.07       24.91     26.34 o 
  10   2 -12      134.63       93.99     38.96 o 
  11   2 -12      108.12       50.99     45.22 o 
   0   3 -12      548.57      748.70     75.37 o 
   1   3 -12      762.39      711.01     74.12 o 
   2   3 -12        6.72       13.82     25.12 o 
   3   3 -12     2414.88     2448.35    144.46 o 
   4   3 -12      290.22      270.08     51.50 o 
   5   3 -12      356.70      363.04     64.07 o 
   6   3 -12       59.45       45.22     36.43 o 
   7   3 -12       26.92       39.04     28.38 o 
   8   3 -12       60.06       31.62     23.65 o 
   9   3 -12     1095.39     1058.19     85.22 o 
  10   3 -12       11.82       25.93     37.28 o 
  11   3 -12       17.86        3.01     49.62 o 
   0   4 -12     3595.49     3082.74    180.89 o 
   1   4 -12      622.75      582.88     70.35 o 
   2   4 -12     1791.56     1820.25    126.88 o 
   3   4 -12       53.04       72.86     37.69 o 
   4   4 -12     1359.63     1292.64    106.78 o 
   5   4 -12      290.07      288.93     56.53 o 
   6   4 -12      218.10      169.59     50.25 o 
   7   4 -12       94.27      105.66     42.71 o 
   8   4 -12       85.69      141.53     37.18 o 
   9   4 -12        6.30       39.93     32.83 o 
  10   4 -12      347.33      455.63     62.18 o 
  11   4 -12       30.24       63.31     43.91 o 
   0   5 -12     1924.66     2056.41    138.18 o 
   1   5 -12      821.44      824.07     86.68 o 
   2   5 -12     1343.38     1504.94    105.52 o 
   3   5 -12      416.58      445.95     65.32 o 
   4   5 -12       43.59       77.88     36.43 o 
   5   5 -12        1.16      -12.56     30.15 o 
   6   5 -12      158.44       60.30     40.20 o 
   7   5 -12      345.81      352.72     47.05 o 
   8   5 -12      674.23      732.38     69.90 o 
   9   5 -12      576.09      543.15     63.05 o 
  10   5 -12        0.14       46.13     38.57 o 
  11   5 -12       15.34        9.65     86.05 o 
   0   6 -12      472.07      334.15     59.04 o 
   1   6 -12      190.89      266.32     51.50 o 
   2   6 -12      101.76      133.16     41.45 o 
   3   6 -12      272.04      287.67     55.27 o 
   4   6 -12      215.70      222.35     54.02 o 
   5   6 -12       75.76       97.98     45.22 o 
   6   6 -12      448.61      582.88     84.17 o 
   7   6 -12      279.08      287.01     44.17 o 
   8   6 -12       87.42        9.96     35.80 o 
   9   6 -12       32.74       24.46     48.99 o 
  10   6 -12       31.38       30.54     38.57 o 
  11   6 -12       25.81       59.62     40.44 o 
   0   7 -12      267.95      182.15     50.25 o 
   1   7 -12     2235.03     2104.15    149.49 o 
   2   7 -12      586.35      521.33     74.12 o 
   3   7 -12      874.64     1075.31    106.78 o 
   4   7 -12        7.43      -10.05     28.89 o 
   5   7 -12       91.93       65.32     45.22 o 
   6   7 -12      109.87       96.68     90.45 o 
   7   7 -12      785.17      709.32     81.65 o 
   8   7 -12        0.49       31.41     31.09 o 
   9   7 -12       31.29      -21.86     28.78 o 
  10   7 -12       78.62       15.81     41.45 o 
   0   8 -12      258.18      388.17     67.84 o 
   1   8 -12       34.70        1.26     30.15 o 
   2   8 -12      504.59      476.10     72.86 o 
   3   8 -12      856.06      811.51     96.73 o 
   4   8 -12      246.05      226.12     55.27 o 
   5   8 -12      841.32      945.93    109.29 o 
   6   8 -12      263.91      288.56     44.33 o 
   7   8 -12      127.06      117.49     41.45 o 
   8   8 -12       56.65        5.02     38.94 o 
   9   8 -12       74.54       31.34     33.98 o 
  10   8 -12      122.58      125.25     56.53 o 
   0   9 -12       38.37        8.79     31.41 o 
   1   9 -12      377.36      300.23     65.32 o 
   2   9 -12       69.25       42.71     40.20 o 
   3   9 -12     1486.97     1824.02    136.93 o 
   4   9 -12        5.03       47.74     42.71 o 
   5   9 -12        1.54      -11.31     35.17 o 
   6   9 -12       56.30       44.03     28.37 o 
   7   9 -12       57.85       57.56     31.59 o 
   8   9 -12       12.06       46.14     31.69 o 
   9   9 -12      509.09      544.41     53.25 o 
  10   9 -12       88.41       35.17     32.64 o 
   0  10 -12      281.13      295.21     65.32 o 
   1  10 -12       26.64       61.55     46.48 o 
   2  10 -12      117.88      180.89     57.79 o 
   3  10 -12      213.19      270.08     64.07 o 
   4  10 -12     1845.56     1699.65    140.70 o 
   5  10 -12       80.71      110.02     31.30 o 
   6  10 -12       69.97       36.01     22.34 o 
   7  10 -12       38.02       40.65     23.63 o 
   8  10 -12       55.58       53.77     41.10 o 
   9  10 -12        2.66       11.30     28.65 o 
  10  10 -12      177.65      103.34     34.00 o 
   0  11 -12     2317.85     2566.43    175.87 o 
   1  11 -12      166.50      219.34     48.36 o 
   2  11 -12       63.74       57.79     42.71 o 
   3  11 -12      681.61      718.55     99.24 o 
   4  11 -12       34.55       23.87     40.20 o 
   5  11 -12       31.25       36.43     31.09 o 
   6  11 -12      269.54      255.66     43.02 o 
   7  11 -12       49.59       40.29     24.58 o 
   8  11 -12      322.15      258.36     39.19 o 
   9  11 -12      134.10      217.81     38.44 o 
   0  12 -12      161.52      244.96     66.58 o 
   1  12 -12       14.32       20.98     29.67 o 
   2  12 -12       57.73       47.74     43.97 o 
   3  12 -12       26.22      -15.07     33.92 o 
   4  12 -12        9.82      -37.69     37.69 o 
   5  12 -12      299.71      264.75     45.74 o 
   6  12 -12      571.29      543.46     49.46 o 
   7  12 -12      158.08      164.47     33.71 o 
   8  12 -12       16.19       39.35     28.41 o 
   9  12 -12        5.31        1.95     29.81 o 
   0  13 -12       63.31       45.22     43.97 o 
   1  13 -12      555.18      537.66     63.51 o 
   2  13 -12       51.34       50.25     46.48 o 
   3  13 -12       31.67      -27.64     43.97 o 
   4  13 -12      151.47       93.52     35.01 o 
   5  13 -12       48.66       36.63     33.61 o 
   6  13 -12       37.67        5.15     30.78 o 
   7  13 -12      602.47      611.79     54.73 o 
   8  13 -12        0.79       17.20     28.43 o 
   0  14 -12      170.09      133.16     60.30 o 
   1  14 -12       32.48       37.84     31.65 o 
   2  14 -12        8.32       48.99     47.74 o 
   3  14 -12      279.80      270.08     71.60 o 
   4  14 -12       25.49       22.65     51.50 o 
   5  14 -12      170.70      236.09     46.77 o 
   6  14 -12      414.72      508.41     63.29 o 
   7  14 -12       28.99       67.00     39.71 o 
   8  14 -12        5.17        5.64     27.49 o 
   0  15 -12       69.75        1.26     43.97 o 
   1  15 -12        5.30       28.69     44.60 o 
   2  15 -12      226.33      226.12     70.35 o 
   3  15 -12       73.26      108.51     81.65 o 
   4  15 -12      141.19      165.23     48.99 o 
   5  15 -12        8.08      -16.22     31.45 o 
   6  15 -12       15.64       -4.28     35.90 o 
   7  15 -12       19.58       12.98     37.18 o 
   0  16 -12      273.37      206.02     74.12 o 
   1  16 -12        1.32       -2.32     35.08 o 
   2  16 -12      138.22      109.13     41.02 o 
   3  16 -12       79.13      100.60     39.05 o 
   4  16 -12      436.80      528.33     65.28 o 
   5  16 -12       15.73      -19.53     34.12 o 
   6  16 -12       12.32       40.59     40.06 o 
   0  17 -12       79.11       48.99     56.53 o 
   1  17 -12       16.56       37.75     37.18 o 
   2  17 -12       21.70       47.03     37.12 o 
   3  17 -12       32.84       18.73     35.50 o 
   4  17 -12       86.59       61.75     39.05 o 
   5  17 -12        6.67       18.84     37.31 o 
   0  18 -12      168.78      208.53     72.86 o 
   1  18 -12       21.03       13.92     37.74 o 
   2  18 -12        5.72       28.35     34.61 o 
   3  18 -12        4.01       11.31     47.74 o 
   4  18 -12       13.97       54.63     37.70 o 
   0  19 -12      100.83       40.20     54.02 o 
   1  19 -12      141.47      153.92     47.05 o 
   2   0 -11     4186.90     4068.86    212.30 o 
   4   0 -11     1532.02     1512.48    106.78 o 
   6   0 -11     2772.68     3002.34    173.36 o 
   8   0 -11      675.03      642.99     60.98 o 
  10   0 -11       30.44        7.49     33.98 o 
  12   0 -11       42.69       15.07     59.04 o 
   1   1 -11      508.52      547.46     28.35 o 
   2   1 -11      535.48      523.29     37.56 o 
   3   1 -11       67.99       63.76     39.57 o 
   4   1 -11        9.34       -1.88     16.88 o 
   5   1 -11     2574.31     2655.71    172.10 o 
   6   1 -11      479.20      543.99     51.07 o 
   7   1 -11      670.91      612.14     39.10 o 
   8   1 -11      285.35      260.97     34.09 o 
   9   1 -11       22.32       -8.03     19.91 o 
  10   1 -11       43.52       51.84     25.35 o 
  11   1 -11      326.03      311.31     44.72 o 
  12   1 -11        4.76      -21.16     32.23 o 
   1   2 -11      412.86      482.38     55.27 o 
   2   2 -11     1175.00     1209.73     81.65 o 
   3   2 -11       84.37       79.50     35.17 o 
   4   2 -11     1122.72     1294.96     62.01 o 
   5   2 -11      126.64      194.55     31.45 o 
   6   2 -11       22.45       21.80     26.38 o 
   7   2 -11      507.54      487.05     34.96 o 
   8   2 -11      754.17      807.13     47.32 o 
   9   2 -11       38.80        5.61     21.31 o 
  10   2 -11       59.59       49.19     39.43 o 
  11   2 -11       27.82      -10.24     30.66 o 
  12   2 -11       62.73       26.11     36.35 o 
   1   3 -11     2707.60     2658.14    153.26 o 
   2   3 -11      216.99      168.33     38.94 o 
   3   3 -11      800.43      724.83     76.63 o 
   4   3 -11      260.25      339.18     54.02 o 
   5   3 -11     2408.06     2237.31    152.00 o 
   6   3 -11        2.07      -21.36     31.41 o 
   7   3 -11      669.66      652.59     46.27 o 
   8   3 -11        3.62        3.86     20.81 o 
   9   3 -11      472.65      523.91     58.18 o 
  10   3 -11        3.66      -10.03     40.20 o 
  11   3 -11       27.04       45.24     43.34 o 
  12   3 -11        7.78      -40.23     40.23 o 
   1   4 -11       93.05      115.57     32.66 o 
   2   4 -11      802.78      757.49     76.63 o 
   3   4 -11      411.63      371.84     57.79 o 
   4   4 -11      635.45      675.84     76.63 o 
   5   4 -11     1517.35     1424.54    111.80 o 
   6   4 -11      115.79       77.88     38.94 o 
   7   4 -11      103.24      127.85     24.71 o 
   8   4 -11      887.28      813.99     70.80 o 
   9   4 -11       15.07      -19.27     36.43 o 
  10   4 -11      198.81      170.39     43.91 o 
  11   4 -11        0.63      -18.32     35.01 o 
   1   5 -11     1578.06     1542.62    108.03 o 
   2   5 -11      271.97      295.21     51.50 o 
   3   5 -11      251.95      155.77     43.97 o 
   4   5 -11      419.51      448.47     65.32 o 
   5   5 -11      494.89      484.90     71.60 o 
   6   5 -11      296.24      316.56     61.55 o 
   7   5 -11       60.38       74.41     30.40 o 
   8   5 -11       33.40       49.03     31.69 o 
   9   5 -11       99.86      161.32     47.11 o 
  10   5 -11      426.06      453.36     61.88 o 
  11   5 -11      104.58       91.38     44.69 o 
   1   6 -11     1022.37     1043.91     91.70 o 
   2   6 -11     2999.43     2776.22    175.87 o 
   3   6 -11        4.08       11.31     28.89 o 
   4   6 -11     1621.12     1558.96    121.85 o 
   5   6 -11       88.45      103.01     42.71 o 
   6   6 -11      842.71      845.39    106.15 o 
   7   6 -11       28.02        0.55     31.41 o 
   8   6 -11      131.76       92.31     33.44 o 
   9   6 -11       61.06       27.47     33.09 o 
  10   6 -11       41.55      -31.98     31.98 o 
  11   6 -11       50.40       -8.67     37.18 o 
   1   7 -11       77.98       84.17     35.17 o 
   2   7 -11     1092.49      982.36    100.50 o 
   3   7 -11      125.74       87.93     40.20 o 
   4   7 -11      134.74      110.55     40.20 o 
   5   7 -11      987.75     1133.10    113.06 o 
   6   7 -11      238.70      308.73     43.02 o 
   7   7 -11      321.07      316.30     47.05 o 
   8   7 -11       77.74       85.04     34.61 o 
   9   7 -11        8.27       18.88     32.54 o 
  10   7 -11        4.37       14.18     62.18 o 
  11   7 -11      465.57      488.61     92.33 o 
   1   8 -11       48.92       51.50     36.43 o 
   2   8 -11      546.48      605.49     82.91 o 
   3   8 -11       43.40       86.68     37.69 o 
   4   8 -11      520.94      559.01     79.14 o 
   5   8 -11      113.36      100.50     45.22 o 
   6   8 -11       50.11       42.13     35.17 o 
   7   8 -11      619.64      516.71     58.55 o 
   8   8 -11      493.70      469.32     74.12 o 
   9   8 -11       26.44       -9.55     44.60 o 
  10   8 -11       94.88       49.85     87.93 o 
  11   8 -11       13.32      -10.58     28.99 o 
   1   9 -11      535.12      493.69     74.12 o 
   2   9 -11      540.54      430.88     71.60 o 
   3   9 -11      168.71      161.45     45.85 o 
   4   9 -11        0.74        4.57     22.15 o 
   5   9 -11      412.94      309.03     65.32 o 
   6   9 -11       48.34       48.02     27.47 o 
   7   9 -11      297.01      239.25     45.22 o 
   8   9 -11       45.96       13.87     23.96 o 
   9   9 -11      263.60      315.26     42.28 o 
  10   9 -11       66.40       97.98     33.81 o 
   1  10 -11      808.67      752.47     96.73 o 
   2  10 -11      257.52      331.64     66.58 o 
   3  10 -11       17.84       32.66     40.20 o 
   4  10 -11      437.61      337.40     43.16 o 
   5  10 -11      312.81      254.38     32.06 o 
   6  10 -11      168.73      156.91     29.58 o 
   7  10 -11       60.61       31.97     23.70 o 
   8  10 -11      545.64      552.90     73.17 o 
   9  10 -11        9.71       23.08     26.94 o 
  10  10 -11       36.78        9.82     27.27 o 
   1  11 -11      254.52      266.32     62.81 o 
   2  11 -11      151.86      143.21     52.76 o 
   3  11 -11      215.97      317.82     64.07 o 
   4  11 -11       47.40       80.11     28.37 o 
   5  11 -11      650.61      614.90     47.52 o 
   6  11 -11       87.05       63.41     25.98 o 
   7  11 -11      276.05      303.88     38.76 o 
   8  11 -11       51.13       57.88     28.26 o 
   9  11 -11       50.27       47.46     28.94 o 
  10  11 -11      131.23      131.14     36.60 o 
   1  12 -11       73.61      100.50     51.50 o 
   2  12 -11      794.27      587.91     89.19 o 
   3  12 -11      153.02      148.23     56.53 o 
   4  12 -11      442.01      474.07     54.62 o 
   5  12 -11      345.34      378.36     40.04 o 
   6  12 -11      178.51      210.55     32.80 o 
   7  12 -11       34.65       27.74     25.05 o 
   8  12 -11       57.02       48.20     27.91 o 
   9  12 -11       10.67        4.06     28.24 o 
   1  13 -11      144.46      299.80     57.16 o 
   2  13 -11      202.20      136.93     56.53 o 
   3  13 -11      117.39       74.12     46.48 o 
   4  13 -11        8.61      -20.89     23.93 o 
   5  13 -11      113.42       73.49     34.64 o 
   6  13 -11       24.74       51.26     25.38 o 
   7  13 -11      141.10      127.70     34.15 o 
   8  13 -11       55.61       54.82     29.87 o 
   9  13 -11       49.29       10.29     30.18 o 
   1  14 -11      105.44       91.63     37.56 o 
   2  14 -11      404.04      363.04     75.37 o 
   3  14 -11       23.19       42.03     28.32 o 
   4  14 -11       63.83       56.67     32.72 o 
   5  14 -11       39.17       77.53     33.23 o 
   6  14 -11       11.82       58.20     33.09 o 
   7  14 -11      353.21      386.51     65.93 o 
   8  14 -11       68.51      100.39     35.51 o 
   1  15 -11      605.33      574.15     68.84 o 
   2  15 -11      354.51      239.94     69.09 o 
   3  15 -11        8.88        9.60     30.15 o 
   4  15 -11        1.71      -15.35     28.86 o 
   5  15 -11      140.56       92.02     39.54 o 
   6  15 -11       24.38       65.54     37.56 o 
   7  15 -11       59.11       50.60     41.13 o 
   8  15 -11       86.77       52.23     31.10 o 
   1  16 -11       96.49       47.61     42.71 o 
   2  16 -11       31.67       -3.77     30.15 o 
   3  16 -11       18.24       38.20     32.54 o 
   4  16 -11       47.69       89.83     36.39 o 
   5  16 -11       39.74        3.75     35.57 o 
   6  16 -11       51.84       40.44     37.74 o 
   7  16 -11       16.04      -19.92     36.18 o 
   1  17 -11      327.63      305.89     74.74 o 
   2  17 -11        7.50        3.77     34.64 o 
   3  17 -11       10.16       35.88     43.97 o 
   4  17 -11       46.66       92.20     39.52 o 
   5  17 -11      108.81       47.11     40.35 o 
   6  17 -11        2.01        2.23     35.31 o 
   1  18 -11      191.46      154.18     57.16 o 
   2  18 -11       14.60       18.41     34.88 o 
   3  18 -11       36.32      -15.07     46.48 o 
   4  18 -11       57.78      -18.36     35.17 o 
   5  18 -11       91.52       95.29     43.42 o 
   1  19 -11       27.83       76.56     42.19 o 
   2  19 -11       21.77       -9.91     35.97 o 
   3  19 -11       32.72       -3.77     45.22 o 
   0   0 -10    15051.33    14977.78    703.48 o 
   2   0 -10      143.86      167.08     30.15 o 
   4   0 -10      237.06      282.65     43.97 o 
   6   0 -10     2426.09     2688.29    169.59 o 
   8   0 -10      553.18      574.08     67.21 o 
  10   0 -10       18.79       -4.40     28.42 o 
  12   0 -10      438.77      447.20     63.28 o 
   0   1 -10      227.63      207.55     22.89 o 
   1   1 -10     7032.41     7288.16    238.44 o 
   2   1 -10      811.18      861.25     43.91 o 
   3   1 -10     1527.08     1510.98     68.73 o 
   4   1 -10       36.39       27.64     18.65 o 
   5   1 -10      309.33      291.48     48.36 o 
   6   1 -10      300.25      279.12     38.45 o 
   7   1 -10     1590.62     1553.41     82.86 o 
   8   1 -10      331.80      358.69     32.18 o 
   9   1 -10       89.27       81.64     37.90 o 
  10   1 -10      139.24      112.33     27.85 o 
  11   1 -10       42.33       63.88     26.73 o 
  12   1 -10       18.97      -31.17     31.17 o 
   0   2 -10     5773.70     5852.91    200.06 o 
   1   2 -10        8.55       12.39     12.18 o 
   2   2 -10      464.36      477.64     34.10 o 
   3   2 -10     1135.90      998.82     51.82 o 
   4   2 -10     2302.85     2246.85    131.27 o 
   5   2 -10      631.42      686.03     51.02 o 
   6   2 -10     1547.57     1495.77     98.61 o 
   7   2 -10       50.06       72.02     19.06 o 
   8   2 -10       34.24       51.71     18.78 o 
   9   2 -10       37.99       42.22     22.23 o 
  10   2 -10      249.20      219.66     31.76 o 
  11   2 -10       29.40        5.77     27.92 o 
  12   2 -10       54.72       17.24     32.81 o 
   0   3 -10      899.86      954.72     75.37 o 
   1   3 -10      216.33      260.04     42.71 o 
   2   3 -10       60.59       72.39     16.26 o 
   3   3 -10     2841.52     2733.15    113.69 o 
   4   3 -10      731.37      742.66     50.79 o 
   5   3 -10      645.95      586.98     48.64 o 
   6   3 -10       42.14        6.03     21.99 o 
   7   3 -10       57.19       52.13     18.08 o 
   8   3 -10      171.80      181.81     25.03 o 
   9   3 -10     1644.61     1938.69     73.18 o 
  10   3 -10        5.88        4.67     26.57 o 
  11   3 -10       28.13       -3.53     29.45 o 
  12   3 -10        3.80       -8.04     31.39 o 
   0   4 -10     7112.82     6669.21    351.74 o 
   1   4 -10      343.12      277.62     45.22 o 
   2   4 -10     1481.88     1462.23    101.75 o 
   3   4 -10      324.71      276.37     48.99 o 
   4   4 -10     3023.37     3243.53    190.94 o 
   5   4 -10      638.06      615.84     50.05 o 
   6   4 -10      471.90      468.39     46.32 o 
   7   4 -10       39.07       54.98     17.94 o 
   8   4 -10       45.73       42.06     18.99 o 
   9   4 -10       95.79       97.27     29.08 o 
  10   4 -10      330.24      404.13     45.03 o 
  11   4 -10       54.39       89.38     33.60 o 
  12   4 -10       60.35       20.07     42.53 o 
   0   5 -10     2138.34     2041.34    134.41 o 
   1   5 -10      476.60      592.93     67.84 o 
   2   5 -10      168.78      217.32     43.97 o 
   3   5 -10     3554.11     3247.30    192.20 o 
   4   5 -10      902.02      881.86     91.70 o 
   5   5 -10       44.21       27.64     31.41 o 
   6   5 -10      453.52      510.29     50.13 o 
   7   5 -10      498.05      552.19    128.76 o 
   8   5 -10     1070.22      905.26     76.63 o 
   9   5 -10      643.02      542.43     62.99 o 
  10   5 -10        2.25       18.61     37.06 o 
  11   5 -10       55.29       39.91     44.60 o 
  12   5 -10       37.86        4.70     39.34 o 
   0   6 -10     2306.20     2129.27    135.67 o 
   1   6 -10       61.07       41.45     27.64 o 
   2   6 -10      109.00      101.75     35.17 o 
   3   6 -10      339.99      283.90     54.02 o 
   4   6 -10      248.27      213.56     46.48 o 
   5   6 -10      269.71      242.45     55.27 o 
   6   6 -10      930.16      782.84    153.26 o 
   7   6 -10      355.47      282.46     43.02 o 
   8   6 -10      215.05      135.13     36.47 o 
   9   6 -10      129.85      227.97     45.07 o 
  10   6 -10      249.22      135.71     39.85 o 
  11   6 -10       19.23      -36.86     36.86 o 
  12   6 -10      306.47      424.86     70.35 o 
   0   7 -10      696.54      604.24     72.86 o 
   1   7 -10     2716.58     2626.73    165.82 o 
   2   7 -10       14.87       46.48     30.15 o 
   3   7 -10     3344.88     3031.23    199.74 o 
   4   7 -10      659.25      717.30     84.17 o 
   5   7 -10      579.53      499.97     76.63 o 
   6   7 -10       56.65       78.67     27.76 o 
   7   7 -10      803.88      851.43     69.75 o 
   8   7 -10       27.71       56.67     31.39 o 
   9   7 -10       27.35      -27.36     27.36 o 
  10   7 -10      133.31      222.98     48.76 o 
  11   7 -10       16.24      -14.85     37.37 o 
   0   8 -10     1262.81     1366.76    109.29 o 
   1   8 -10      219.44      211.04     48.99 o 
   2   8 -10      783.35      741.66     50.43 o 
   3   8 -10     2039.69     2138.07    143.21 o 
   4   8 -10     1202.32     1234.85    106.78 o 
   5   8 -10      635.96      646.95     85.42 o 
   6   8 -10      178.85      203.34     37.92 o 
   7   8 -10      347.05      292.30     43.99 o 
   8   8 -10       57.48       28.80     28.61 o 
   9   8 -10       57.21       41.71     32.60 o 
  10   8 -10      180.97      162.89     46.98 o 
  11   8 -10       56.67       13.44     30.03 o 
   0   9 -10      137.54      138.18     43.97 o 
   1   9 -10      157.17       91.70     40.20 o 
   2   9 -10      430.84      398.85     39.72 o 
   3   9 -10     1678.04     1672.55     94.84 o 
   4   9 -10      235.92      287.91     37.72 o 
   5   9 -10      343.39      339.23     34.51 o 
   6   9 -10       16.72       22.96     20.60 o 
   7   9 -10      280.74      342.15     43.34 o 
   8   9 -10       32.22       30.55     23.70 o 
   9   9 -10      666.49      612.63     54.00 o 
  10   9 -10      149.93      182.92     37.69 o 
  11   9 -10       44.23       53.37     32.07 o 
   0  10 -10      617.78      560.27     81.65 o 
   1  10 -10      141.37      247.47     59.04 o 
   2  10 -10     1164.46     1056.47    116.83 o 
   3  10 -10      109.16       92.70     25.94 o 
   4  10 -10     2650.26     2508.22    241.19 o 
   5  10 -10       36.41       10.81     19.95 o 
   6  10 -10        8.52       23.98     20.85 o 
   7  10 -10      189.34      162.25     31.03 o 
   8  10 -10       62.00       44.57     34.20 o 
   9  10 -10       46.81       70.11     28.81 o 
  10  10 -10       68.84       41.39     29.87 o 
  11  10 -10        6.27      -26.63     35.90 o 
   0  11 -10     2166.05     2199.62    153.26 o 
   1  11 -10      171.06      227.37     55.27 o 
   2  11 -10       35.22      -10.05     32.66 o 
   3  11 -10     1874.33     1951.22    141.95 o 
   4  11 -10       88.86       79.25     21.37 o 
   5  11 -10       18.10       31.13     21.13 o 
   6  11 -10      391.24      398.91     66.75 o 
   7  11 -10       16.86       30.92     23.44 o 
   8  11 -10      240.39      205.79     48.80 o 
   9  11 -10      188.79      277.27     40.94 o 
  10  11 -10        2.15      -25.62     25.62 o 
   0  12 -10      399.22      396.96     71.60 o 
   1  12 -10      107.34       23.87     42.71 o 
   2  12 -10      175.60      138.18     54.02 o 
   3  12 -10       90.91      113.06     50.25 o 
   4  12 -10       25.87       50.43     21.59 o 
   5  12 -10      319.07      374.52     38.52 o 
   6  12 -10      811.54      721.88     72.14 o 
   7  12 -10      177.85      124.42     36.14 o 
   8  12 -10      130.25      178.37     34.43 o 
   9  12 -10       14.91        7.84     27.32 o 
  10  12 -10       16.25       23.08     28.01 o 
   0  13 -10      283.43      337.92     71.60 o 
   1  13 -10      558.80      625.59     91.70 o 
   2  13 -10       88.30       86.68     46.48 o 
   3  13 -10      104.53       69.09     48.99 o 
   4  13 -10      333.98      427.48    108.03 o 
   5  13 -10      102.01       87.00     25.20 o 
   6  13 -10      215.86      173.02     32.34 o 
   7  13 -10      442.33      423.52     45.65 o 
   8  13 -10       28.23       41.58     28.30 o 
   9  13 -10       24.81       29.24     36.34 o 
   0  14 -10      438.98      347.97     74.12 o 
   1  14 -10       53.92       23.43     42.71 o 
   2  14 -10       58.09       80.40     47.74 o 
   3  14 -10      620.35      541.52     59.02 o 
   4  14 -10        5.96        6.57     26.82 o 
   5  14 -10      255.52      258.74     35.96 o 
   6  14 -10      580.70      553.79     49.85 o 
   7  14 -10       66.11       70.97     30.05 o 
   8  14 -10        3.04       20.60     27.32 o 
   9  14 -10       23.82      -26.04     26.04 o 
   0  15 -10       97.10       71.60     46.48 o 
   1  15 -10       38.54       58.67     70.98 o 
   2  15 -10      477.70      382.26     59.67 o 
   3  15 -10      125.48       77.26     32.87 o 
   4  15 -10      158.12       95.84     33.30 o 
   5  15 -10       25.53       59.73     34.12 o 
   6  15 -10       34.16       55.97     26.59 o 
   7  15 -10       38.58       20.00     26.33 o 
   8  15 -10      118.97       38.52     30.75 o 
   0  16 -10       82.94       59.04     51.50 o 
   1  16 -10       31.78       19.68     31.83 o 
   2  16 -10       94.07      134.62     36.47 o 
   3  16 -10      120.69      166.76     40.83 o 
   4  16 -10      650.45      634.04    136.30 o 
   5  16 -10        6.33      -26.82     26.82 o 
   6  16 -10       11.41       19.45     34.19 o 
   7  16 -10       41.13       37.39     32.34 o 
   0  17 -10       97.97      130.65     59.04 o 
   1  17 -10        0.82      -28.26     28.26 o 
   2  17 -10       27.38       76.63     52.76 o 
   3  17 -10       61.44       51.09     63.44 o 
   4  17 -10       85.13      130.22     40.41 o 
   5  17 -10        0.43      -12.66     33.23 o 
   6  17 -10      246.70      333.08     60.30 o 
   7  17 -10        0.76       -7.40     34.60 o 
   0  18 -10      182.68      219.84     69.09 o 
   1  18 -10       31.73       59.25     37.28 o 
   2  18 -10        3.35       26.99     38.16 o 
   3  18 -10        2.21      -32.66     35.17 o 
   4  18 -10        0.89      -25.65     57.16 o 
   5  18 -10      128.32      254.49     52.21 o 
   6  18 -10       97.41       88.87     44.80 o 
   0  19 -10      140.22      118.08     64.07 o 
   1  19 -10      190.83      128.23     90.45 o 
   2  19 -10        2.48       22.15     35.90 o 
   3  19 -10        7.42       -3.77     48.99 o 
   4  19 -10       43.04       43.97     55.27 o 
   0  20 -10       50.45      -37.69     37.69 o 
   1  20 -10       10.62       -9.34     36.39 o 
   2  20 -10        8.21      -35.31     35.97 o 
   2   0  -9     2007.17     1873.01    101.75 o 
   4   0  -9     1769.06     1688.34    105.52 o 
   6   0  -9     2965.18     3060.13    173.36 o 
   8   0  -9      168.16      153.28     33.61 o 
  10   0  -9      283.69      236.71     45.28 o 
  12   0  -9      125.24      173.20     50.18 o 
   1   1  -9      419.76      440.22     28.61 o 
   2   1  -9      334.03      334.68     28.78 o 
   3   1  -9      372.82      355.06     30.64 o 
   4   1  -9      202.28      305.09     54.02 o 
   5   1  -9     3304.17     3731.28    141.16 o 
   6   1  -9      259.89      284.07     37.28 o 
   7   1  -9     1276.38     1408.05     56.93 o 
   8   1  -9      165.06      167.71     27.20 o 
   9   1  -9       97.46       66.58     21.61 o 
  10   1  -9       76.85       46.35     23.54 o 
  11   1  -9      418.92      410.67     41.45 o 
  12   1  -9        5.08      -28.69     28.69 o 
   1   2  -9     1556.19     1557.05     99.87 o 
   2   2  -9     1576.21     1623.19     65.96 o 
   3   2  -9       28.39       29.85     15.02 o 
   4   2  -9     2608.15     2550.17    101.97 o 
   5   2  -9       25.15       45.96     21.36 o 
   6   2  -9      208.24      267.80     28.98 o 
   7   2  -9      855.09      883.96     69.81 o 
   8   2  -9     1495.60     1514.20     59.77 o 
   9   2  -9      168.94      196.46     27.31 o 
  10   2  -9      143.33      141.58     27.77 o 
  11   2  -9       42.11        3.57     27.17 o 
  12   2  -9       75.01       11.51     38.44 o 
   1   3  -9     2465.06     2526.56     76.75 o 
   2   3  -9      182.83      229.89     21.61 o 
   3   3  -9      641.14      680.75     41.95 o 
   4   3  -9      154.45      184.21     26.25 o 
   5   3  -9     2586.80     2766.03    112.64 o 
   6   3  -9       19.88       22.43     27.79 o 
   7   3  -9      884.79      829.49     44.06 o 
   8   3  -9        3.22       -1.72     17.25 o 
   9   3  -9      507.48      501.95     53.31 o 
  10   3  -9       79.81       58.91     29.49 o 
  11   3  -9      199.94      157.89     37.54 o 
  12   3  -9       10.12       41.28     33.35 o 
   1   4  -9       42.74       74.12     25.12 o 
   2   4  -9      944.65      882.30     41.56 o 
   3   4  -9      449.41      480.05     59.04 o 
   4   4  -9     1106.20      929.21     55.84 o 
   5   4  -9     1961.30     2005.84    114.94 o 
   6   4  -9      472.03      380.67     34.54 o 
   7   4  -9      626.27      593.49     37.20 o 
   8   4  -9      773.48      655.84     41.05 o 
   9   4  -9       95.06       43.71     35.30 o 
  10   4  -9      127.23      114.47     33.13 o 
  11   4  -9       16.68       -4.32     29.49 o 
  12   4  -9       30.39      -18.25     33.32 o 
   1   5  -9     3943.97     4227.14    218.58 o 
   2   5  -9     1074.39     1055.22     84.17 o 
   3   5  -9      127.03      115.57     36.43 o 
   4   5  -9      505.84      497.35     42.08 o 
   5   5  -9     1949.83     1941.44     87.28 o 
   6   5  -9      797.75      785.90     50.15 o 
   7   5  -9       29.90       36.32     18.10 o 
   8   5  -9        9.34        1.48     20.47 o 
   9   5  -9      157.72      204.02     46.66 o 
  10   5  -9      673.51      665.27     56.25 o 
  11   5  -9      168.65      161.22     38.17 o 
  12   5  -9       24.59      -30.85     30.85 o 
   1   6  -9      327.30      336.66     51.50 o 
   2   6  -9     5945.00     5929.31    309.03 o 
   3   6  -9      399.85      267.57     50.25 o 
   4   6  -9     2796.91     2425.74    162.05 o 
   5   6  -9      644.53      545.19     76.63 o 
   6   6  -9     1099.09     1042.15     71.01 o 
   7   6  -9       39.51       57.46     20.26 o 
   8   6  -9      232.35      149.64     28.35 o 
   9   6  -9       79.32       99.25     32.28 o 
  10   6  -9      223.65      211.13     36.29 o 
  11   6  -9       44.67        3.37     35.01 o 
  12   6  -9       22.31       44.96     52.13 o 
   1   7  -9      583.27      559.45     38.04 o 
   2   7  -9     1377.95     1415.75    109.29 o 
   3   7  -9      813.13      713.53     81.65 o 
   4   7  -9      406.52      371.84     60.30 o 
   5   7  -9     1300.02     1302.31     73.18 o 
   6   7  -9      214.95      197.60     34.88 o 
   7   7  -9      233.75      216.86     38.45 o 
   8   7  -9       42.12       40.74     29.67 o 
   9   7  -9        0.15        8.59     30.16 o 
  10   7  -9       12.41      -19.63     30.75 o 
  11   7  -9      505.48      542.15    144.46 o 
  12   7  -9       44.56       37.36     33.98 o 
   1   8  -9      360.38      431.84     39.57 o 
   2   8  -9      833.28      807.00     87.93 o 
   3   8  -9      479.48      526.68     82.28 o 
   4   8  -9     1359.45     1263.75    109.29 o 
   5   8  -9      733.08      703.62     90.45 o 
   6   8  -9      124.85      160.48     33.44 o 
   7   8  -9      894.10      663.85     63.49 o 
   8   8  -9      740.29      630.05     63.14 o 
   9   8  -9       66.06       88.90     35.53 o 
  10   8  -9       77.79       55.87     28.22 o 
  11   8  -9       39.77       25.71     30.54 o 
   1   9  -9     1553.20     1568.01     74.24 o 
   2   9  -9     2006.83     2040.00     89.22 o 
   3   9  -9      214.22      176.92     31.41 o 
   4   9  -9      539.32      492.95     47.35 o 
   5   9  -9     1632.54     1459.41     66.17 o 
   6   9  -9      121.44      144.73     39.32 o 
   7   9  -9      309.58      266.66     33.70 o 
   8   9  -9       74.19       71.42     26.82 o 
   9   9  -9      458.26      453.73     46.72 o 
  10   9  -9        5.12        7.95     28.23 o 
  11   9  -9       84.87       65.12     32.57 o 
   1  10  -9     1093.69      945.93    104.27 o 
   2  10  -9      929.26     1046.52     59.48 o 
   3  10  -9      206.23      262.67     34.08 o 
   4  10  -9      703.90      801.64     81.09 o 
   5  10  -9      642.78      602.75     43.75 o 
   6  10  -9      144.72      134.97     25.88 o 
   7  10  -9       95.83      109.15     27.23 o 
   8  10  -9      813.87      867.83     60.29 o 
   9  10  -9       33.69       23.28     25.29 o 
  10  10  -9      107.52       77.38     32.00 o 
  11  10  -9        5.29       27.30     26.99 o 
   1  11  -9      924.74      932.11    104.27 o 
   2  11  -9      231.26      233.20     32.51 o 
   3  11  -9       95.12      106.08     42.08 o 
   4  11  -9       72.70      100.55     23.60 o 
   5  11  -9      287.88      256.77     32.31 o 
   6  11  -9      475.36      454.72     55.97 o 
   7  11  -9      262.32      259.03     34.96 o 
   8  11  -9       83.39       52.20     25.86 o 
   9  11  -9       47.02       71.80     28.81 o 
  10  11  -9      111.11      109.42     33.97 o 
  11  11  -9       15.06      -15.40     28.54 o 
   1  12  -9      308.80      213.56     55.27 o 
   2  12  -9     1831.35     1959.69    144.46 o 
   3  12  -9       14.97        5.47     22.02 o 
   4  12  -9      829.32      848.28     53.21 o 
   5  12  -9      520.98      507.12     42.75 o 
   6  12  -9      262.80      248.09     55.51 o 
   7  12  -9      121.90      139.83     29.90 o 
   8  12  -9       43.55       -3.54     23.97 o 
   9  12  -9        2.77       41.45     28.29 o 
  10  12  -9       25.37       87.79     43.56 o 
   1  13  -9      501.16      511.28     79.14 o 
   2  13  -9      805.95      757.49    100.50 o 
   3  13  -9       39.45       46.76     27.47 o 
   4  13  -9      108.26       99.71     31.28 o 
   5  13  -9       58.67       64.11     23.81 o 
   6  13  -9       17.09       60.00     24.91 o 
   7  13  -9      283.80      369.13     41.74 o 
   8  13  -9      222.80      320.93     42.30 o 
   9  13  -9        1.69        5.18     25.95 o 
  10  13  -9        4.90      -27.39     27.39 o 
   1  14  -9      267.62      145.72     56.53 o 
   2  14  -9      252.32      170.12     35.31 o 
   3  14  -9       65.65       95.97     32.19 o 
   4  14  -9      157.29      136.78     42.01 o 
   5  14  -9       69.66       70.15     26.03 o 
   6  14  -9        2.74       16.87     23.65 o 
   7  14  -9      447.56      381.96     45.58 o 
   8  14  -9       74.99       13.89     27.54 o 
   9  14  -9       51.35       15.55     29.28 o 
   1  15  -9      941.77     1036.13     86.04 o 
   2  15  -9      646.74      669.76     60.60 o 
   3  15  -9       79.69       99.55     32.41 o 
   4  15  -9       29.62       69.58     30.94 o 
   5  15  -9      164.70      145.29     30.18 o 
   6  15  -9       12.71       11.30     23.04 o 
   7  15  -9       35.81       42.52     27.14 o 
   8  15  -9       61.65       18.62     27.24 o 
   9  15  -9       32.11        4.93     30.20 o 
   1  16  -9      686.41      612.74    199.11 o 
   2  16  -9      130.11      135.35     34.68 o 
   3  16  -9       19.87       19.30     24.13 o 
   4  16  -9       67.67      111.88     36.86 o 
   5  16  -9       41.40       18.13     45.22 o 
   6  16  -9       64.63       42.21     40.09 o 
   7  16  -9       27.79        1.55     28.49 o 
   8  16  -9      124.38      127.74     37.21 o 
   1  17  -9      127.19       61.18     64.07 o 
   2  17  -9      161.09      121.85     56.53 o 
   3  17  -9        0.98       -8.17     29.31 o 
   4  17  -9       81.41       68.46     96.73 o 
   5  17  -9       73.58      104.89     39.97 o 
   6  17  -9       13.91       10.72     36.13 o 
   7  17  -9       32.21       29.22     29.50 o 
   1  18  -9      206.62      170.56     54.65 o 
   2  18  -9       59.31       48.99     48.99 o 
   3  18  -9       12.04      -36.43     40.20 o 
   4  18  -9       45.81       45.22     47.74 o 
   5  18  -9       95.85       52.22     39.57 o 
   6  18  -9       31.68       20.13     57.79 o 
   1  19  -9       19.82       20.07     36.39 o 
   2  19  -9       78.74      107.19     44.17 o 
   3  19  -9       34.03      135.67     61.55 o 
   4  19  -9      103.72      120.60     62.81 o 
   5  19  -9       43.22        8.79     52.76 o 
   1  20  -9       62.82       -9.41     36.39 o 
   2  20  -9       40.36       22.10     39.46 o 
   3  20  -9        2.13      -23.87     43.97 o 
   4  20  -9       60.59       48.99     52.76 o 
   1  21  -9        4.55       -2.02     38.63 o 
   0   0  -8    16513.31    16657.33    747.44 o 
   2   0  -8      145.27      120.60     25.12 o 
   4   0  -8     1276.26     1099.18     81.65 o 
   6   0  -8     4417.51     4217.38    163.44 o 
   8   0  -8     1305.70     1381.57     80.30 o 
  10   0  -8      335.46      390.80     81.65 o 
  12   0  -8      881.34      867.20     80.70 o 
   0   1  -8     3814.00     4083.04    140.27 o 
   1   1  -8    14818.64    14540.90    485.43 o 
   2   1  -8      826.30      782.50     41.24 o 
   3   1  -8     3114.91     3212.19    114.97 o 
   4   1  -8       65.41       71.31     23.24 o 
   5   1  -8     3136.30     3012.45    121.23 o 
   6   1  -8      619.61      591.75     34.15 o 
   7   1  -8     1812.81     1864.83     65.12 o 
   8   1  -8      794.16      731.20     42.87 o 
   9   1  -8      201.37      200.99     28.10 o 
  10   1  -8        5.77       32.37     21.38 o 
  11   1  -8       14.82        0.01     22.26 o 
  12   1  -8       70.80       24.35     47.19 o 
  13   1  -8      229.70      316.15     47.58 o 
   0   2  -8    28456.44    29979.35    960.18 o 
   1   2  -8      937.93      980.13     43.99 o 
   2   2  -8     7451.21     7726.06    250.38 o 
   3   2  -8     2850.62     3077.04    120.60 o 
   4   2  -8      250.33      238.91     27.89 o 
   5   2  -8      558.34      632.95     48.40 o 
   6   2  -8     2078.84     2058.35     65.86 o 
   7   2  -8      276.89      273.42     26.01 o 
   8   2  -8      416.03      468.48     35.06 o 
   9   2  -8       18.27      -12.86     16.65 o 
  10   2  -8      244.91      253.03     31.68 o 
  11   2  -8       99.57       78.37     31.80 o 
  12   2  -8      214.74      252.87     46.10 o 
  13   2  -8       25.07        7.85     31.55 o 
   0   3  -8     1606.49     1396.90     70.35 o 
   1   3  -8      234.96      273.10     20.35 o 
   2   3  -8       97.82      102.83     15.99 o 
   3   3  -8     5122.24     4541.10    163.74 o 
   4   3  -8     1002.95     1019.96     84.17 o 
   5   3  -8      121.87      149.39     35.80 o 
   6   3  -8       65.00       58.81     28.94 o 
   7   3  -8      214.18      230.31     23.88 o 
   8   3  -8      127.64      155.73     22.60 o 
   9   3  -8     2102.70     2035.25    100.03 o 
  10   3  -8      281.09      289.01     64.27 o 
  11   3  -8       65.63       61.64     31.52 o 
  12   3  -8       10.40       11.75     30.85 o 
  13   3  -8      109.85       78.85     35.29 o 
   1   4  -8     2050.06     2099.91     79.65 o 
   2   4  -8     1911.22     1902.64     75.97 o 
   3   4  -8      291.59      320.59     35.17 o 
   4   4  -8     2437.14     2405.55     95.63 o 
   5   4  -8     1831.33     1717.07     79.58 o 
   6   4  -8     2145.45     2185.18     67.82 o 
   7   4  -8        9.15       -4.15     18.24 o 
   8   4  -8      179.88      189.52     24.35 o 
   9   4  -8       61.78       31.28     24.87 o 
  10   4  -8      508.73      543.07     51.21 o 
  11   4  -8       91.29       70.65     30.68 o 
  12   4  -8      218.64      235.96     41.43 o 
  13   4  -8       34.76       44.02     34.99 o 
   1   5  -8     1211.38     1301.43     87.93 o 
   2   5  -8      315.29      306.32     49.62 o 
   3   5  -8     5258.45     5122.93    181.57 o 
   4   5  -8      852.03      860.50     51.28 o 
   5   5  -8       56.63       29.52     30.78 o 
   6   5  -8      451.06      416.24     31.01 o 
   7   5  -8      571.41      515.37     33.30 o 
   8   5  -8     1330.31     1409.01     75.69 o 
   9   5  -8     1848.92     1879.57     84.32 o 
  10   5  -8        2.23       -2.82     24.17 o 
  11   5  -8       64.71       27.84     27.84 o 
  12   5  -8       31.67       35.05     33.25 o 
   0   6  -8    10383.57    10113.74    440.93 o 
   1   6  -8       96.34       95.97     18.22 o 
   2   6  -8     1094.61     1180.84     91.70 o 
   3   6  -8        6.57       19.94     12.93 o 
   4   6  -8      853.94      781.12     49.15 o 
   5   6  -8      412.08      424.04     45.14 o 
   6   6  -8     2599.02     2795.72     82.26 o 
   7   6  -8      753.82      785.40     56.02 o 
   8   6  -8      230.43      240.02     32.52 o 
   9   6  -8      112.30       65.39     25.98 o 
  10   6  -8      111.54      107.52     31.85 o 
  11   6  -8        4.99       32.85     29.27 o 
  12   6  -8      320.13      378.83     63.49 o 
   0   7  -8      324.88      409.52     35.17 o 
   1   7  -8     1447.34     1431.19     64.59 o 
   2   7  -8      761.08      812.77     84.17 o 
   3   7  -8     1710.72     1900.64    125.62 o 
   4   7  -8       74.46       58.11     27.64 o 
   5   7  -8      981.53      986.00     51.49 o 
   6   7  -8      196.93      235.24     27.68 o 
   7   7  -8      901.02      819.74     52.24 o 
   8   7  -8       50.66       45.80     22.50 o 
   9   7  -8      303.64      276.96     36.47 o 
  10   7  -8      193.88      141.21     34.38 o 
  11   7  -8       98.63      102.59     38.00 o 
  12   7  -8      102.08       50.68     40.25 o 
   0   8  -8     1134.79     1173.30     71.60 o 
   1   8  -8      196.71      237.84     26.48 o 
   2   8  -8      464.96      496.34     39.19 o 
   3   8  -8     2121.52     2067.31     91.92 o 
   4   8  -8     3360.40     3289.97    132.92 o 
   5   8  -8      897.45      788.96     61.73 o 
   6   8  -8     1236.43     1315.58     78.58 o 
   7   8  -8      570.28      640.84     60.32 o 
   8   8  -8      251.45      274.43    106.78 o 
   9   8  -8      280.95      307.41     76.90 o 
  10   8  -8      290.84      276.85     42.23 o 
  11   8  -8       42.29       70.44     30.01 o 
  12   8  -8       82.12       28.52     37.22 o 
   0   9  -8      481.22      638.15     46.48 o 
   1   9  -8     1132.67     1160.77     57.64 o 
   2   9  -8      480.94      509.42     54.02 o 
   3   9  -8     5582.61     5735.06    205.39 o 
   4   9  -8      343.31      359.02     33.99 o 
   5   9  -8      314.45      276.45     30.69 o 
   6   9  -8       28.81      -11.13     16.89 o 
   7   9  -8      234.55      244.29     32.87 o 
   8   9  -8       97.62      101.14     26.50 o 
   9   9  -8      762.50      686.52     55.63 o 
  10   9  -8      150.22      130.45     33.51 o 
  11   9  -8       23.18       -3.27     27.09 o 
  12   9  -8       21.88       40.41     34.20 o 
   0  10  -8      976.13      932.11     97.98 o 
   1  10  -8      504.12      477.33     63.44 o 
   2  10  -8     1386.70     1421.42     81.03 o 
   3  10  -8      150.00      148.50     27.01 o 
   4  10  -8     4251.49     4421.90    140.84 o 
   5  10  -8      393.88      336.98     34.18 o 
   6  10  -8       16.38       -9.67     18.10 o 
   7  10  -8      390.44      336.62     58.02 o 
   8  10  -8      290.55      271.38     71.07 o 
   9  10  -8       24.02       38.91     24.61 o 
  10  10  -8      150.19      150.22     35.00 o 
  11  10  -8       22.42      -12.29     26.78 o 
   0  11  -8     1848.69     2052.65    146.98 o 
   1  11  -8      317.02      305.98     72.23 o 
   2  11  -8       83.84       81.36     28.26 o 
   3  11  -8     1535.43     1467.36     77.85 o 
   4  11  -8      438.03      433.87     37.10 o 
   5  11  -8       83.54       56.62     21.41 o 
   6  11  -8     1287.59     1281.78     67.86 o 
   7  11  -8       31.51       13.91     21.65 o 
   8  11  -8      321.55      272.67     36.50 o 
   9  11  -8      291.14      235.50     44.87 o 
  10  11  -8        8.98       25.52     28.41 o 
  11  11  -8       49.15       27.49     30.11 o 
   0  12  -8      378.88      467.31     71.60 o 
   1  12  -8      620.35      623.08     85.42 o 
   2  12  -8        1.55       27.22     20.44 o 
   3  12  -8      281.44      204.39     30.29 o 
   4  12  -8      101.52       89.84     23.23 o 
   5  12  -8      492.60      548.48     49.04 o 
   6  12  -8     1042.45     1089.03     65.63 o 
   7  12  -8      357.71      366.56     40.83 o 
   8  12  -8       12.28        6.26     23.09 o 
   9  12  -8       24.55       66.35     28.98 o 
  10  12  -8       94.20       92.12     32.99 o 
  11  12  -8        5.53       12.03     43.70 o 
   0  13  -8      311.12      324.10     65.32 o 
   1  13  -8      965.17      899.45    106.78 o 
   2  13  -8      123.55       70.07     25.58 o 
   3  13  -8      615.93      639.27     44.88 o 
   4  13  -8      190.08      188.43     39.97 o 
   5  13  -8      600.56      661.94     48.78 o 
   6  13  -8      295.86      296.20     36.27 o 
   7  13  -8      656.65      679.81     63.02 o 
   8  13  -8        6.48       20.47     25.32 o 
   9  13  -8       60.80       44.47     34.52 o 
  10  13  -8        2.04       -4.81     27.58 o 
   0  14  -8     1727.17     1830.30    145.72 o 
   1  14  -8       11.86       -2.51     33.92 o 
   2  14  -8      129.50      140.86     72.86 o 
   3  14  -8     1714.18     1809.51     75.55 o 
   4  14  -8       50.08       47.15     25.92 o 
   5  14  -8      249.20      254.24     34.03 o 
   6  14  -8      490.28      488.18     50.81 o 
   7  14  -8       43.16       59.17     26.18 o 
   8  14  -8       20.77      -21.50     23.79 o 
   9  14  -8       29.79       19.90     28.42 o 
  10  14  -8       38.49       68.68     32.52 o 
   0  15  -8      438.37      359.28     75.37 o 
   1  15  -8       36.09       83.35     29.87 o 
   2  15  -8      418.43      421.98     49.15 o 
   3  15  -8        4.48       39.61     26.60 o 
   4  15  -8      443.94      419.74     40.42 o 
   5  15  -8       22.92       29.43     22.72 o 
   6  15  -8       76.76       67.91     26.79 o 
   7  15  -8       30.72       25.03     25.78 o 
   8  15  -8       33.60      -10.74     25.69 o 
   9  15  -8       82.39       70.40     33.16 o 
   0  16  -8      321.56      457.26     82.91 o 
   1  16  -8       49.00       56.20     31.94 o 
   2  16  -8      231.00      235.34     39.85 o 
   3  16  -8      597.22      530.78     58.80 o 
   4  16  -8      419.94      390.57     41.37 o 
   5  16  -8       11.81       12.36     24.33 o 
   6  16  -8        7.31        5.49     24.52 o 
   7  16  -8      104.93       46.31     28.76 o 
   8  16  -8       61.61       70.25     32.36 o 
   0  17  -8      458.70      403.24     85.42 o 
   1  17  -8       61.40      123.87     39.05 o 
   2  17  -8      236.15      212.30     62.81 o 
   3  17  -8      382.25      444.06    119.97 o 
   4  17  -8       33.61        1.30     27.64 o 
   5  17  -8       16.11        6.51     24.84 o 
   6  17  -8      189.02      184.47     36.55 o 
   7  17  -8       33.04       47.67     31.06 o 
   8  17  -8       41.75       34.63     30.96 o 
   0  18  -8       18.31       90.45     51.50 o 
   1  18  -8      189.99      180.35     46.16 o 
   2  18  -8       31.92       99.24     57.79 o 
   3  18  -8       45.86       16.33     47.74 o 
   4  18  -8        3.40        0.00     41.45 o 
   5  18  -8      106.12       99.39     41.30 o 
   6  18  -8      133.40       68.54     31.70 o 
   7  18  -8      176.17      142.95     38.43 o 
   0  19  -8      279.09      208.53     69.09 o 
   1  19  -8      195.33      156.19     44.54 o 
   2  19  -8       19.50       43.62     35.17 o 
   3  19  -8       11.07      123.11     56.53 o 
   4  19  -8       73.99       28.89     47.74 o 
   5  19  -8       56.24       54.02     56.53 o 
   6  19  -8       43.82       16.33     39.83 o 
   0  20  -8      146.23      192.20     72.86 o 
   1  20  -8       54.83       23.90     37.68 o 
   2  20  -8      101.48      138.49     43.42 o 
   3  20  -8      409.53      435.90     89.19 o 
   4  20  -8       18.97       46.48     52.76 o 
   5  20  -8        2.86      -13.82     51.50 o 
   0  21  -8      106.64       89.19     64.07 o 
   1  21  -8       39.83       58.95     40.44 o 
   2  21  -8      102.18       77.30     43.50 o 
   3  21  -8       57.44       55.27     56.53 o 
   2   0  -7    24797.99    25522.40   1169.53 o 
   4   0  -7     3097.76     3116.65    164.56 o 
   6   0  -7     2114.57     2061.82     91.93 o 
   8   0  -7     1371.82     1358.99     81.24 o 
  10   0  -7      165.51      131.56     38.33 o 
  12   0  -7      468.08      577.42     65.64 o 
   1   1  -7     3297.21     3423.22    115.86 o 
   2   1  -7        8.97       29.52     12.44 o 
   3   1  -7     1047.00     1083.94     55.27 o 
   4   1  -7     1418.96     1342.31     64.40 o 
   5   1  -7     5191.11     4875.95    173.64 o 
   6   1  -7      107.38       79.85     15.40 o 
   7   1  -7     1354.21     1399.09     64.01 o 
   8   1  -7      568.49      556.39     36.29 o 
   9   1  -7       90.19       61.67     23.21 o 
  10   1  -7      435.43      427.72     37.71 o 
  11   1  -7     1010.04     1006.80     59.45 o 
  12   1  -7        7.93       -9.68     27.76 o 
  13   1  -7       88.84       71.99     35.53 o 
   1   2  -7     2296.20     2689.19    127.51 o 
   2   2  -7      313.24      284.25     37.69 o 
   3   2  -7      118.76      125.19     19.48 o 
   4   2  -7     3022.69     3327.28    128.30 o 
   5   2  -7       11.84       22.93     18.84 o 
   6   2  -7       59.12       55.88     14.34 o 
   7   2  -7      563.66      595.99     35.27 o 
   8   2  -7     1624.45     1687.88     61.72 o 
   9   2  -7      138.14      194.91     28.89 o 
  10   2  -7       32.90       16.05     20.29 o 
  11   2  -7       42.72       59.02     29.42 o 
  12   2  -7       91.99      126.73     43.86 o 
  13   2  -7       35.62       29.92     33.41 o 
   1   3  -7    10113.18    10282.29    327.96 o 
   2   3  -7     1155.28     1232.80     53.98 o 
   3   3  -7      442.24      467.78     34.34 o 
   4   3  -7     1699.38     1801.37    132.53 o 
   5   3  -7     3045.19     3089.58    108.83 o 
   6   3  -7      518.96      528.10     31.05 o 
   7   3  -7     3208.60     3332.07     93.83 o 
   8   3  -7       54.77       68.85     19.02 o 
   9   3  -7     1165.12     1116.17     59.12 o 
  10   3  -7       88.16      124.07     30.95 o 
  11   3  -7      184.86      197.25     36.17 o 
  12   3  -7       26.66        3.03     27.27 o 
  13   3  -7       85.95      101.34     36.69 o 
   1   4  -7     5680.24     5744.95    194.82 o 
   2   4  -7     4602.36     4286.86    146.94 o 
   3   4  -7     2840.95     2720.42    103.00 o 
   4   4  -7     3131.61     2879.56    135.67 o 
   5   4  -7     1308.96     1371.01     55.72 o 
   6   4  -7      238.51      240.80     22.06 o 
   7   4  -7      782.66      796.18     41.60 o 
   8   4  -7     1909.78     1901.74     68.68 o 
   9   4  -7       67.70       26.71     23.66 o 
  10   4  -7      653.41      561.20     53.02 o 
  11   4  -7      126.20      132.09     45.35 o 
  12   4  -7       31.99        3.11     29.74 o 
  13   4  -7      120.38       89.78     35.45 o 
   1   5  -7     7559.43     7481.01    245.34 o 
   2   5  -7     1830.52     1801.81     71.53 o 
   3   5  -7      115.80      151.25     19.75 o 
   4   5  -7     1211.70     1220.90     92.96 o 
   5   5  -7     1603.55     1567.91     60.45 o 
   6   5  -7      565.68      581.56     39.89 o 
   7   5  -7     1087.78      985.98     49.32 o 
   8   5  -7      311.41      306.95     35.00 o 
   9   5  -7       11.52       -7.03     21.37 o 
  10   5  -7      638.59      612.57     52.93 o 
  11   5  -7      248.68      273.61     41.39 o 
  12   5  -7      103.47      116.43     35.54 o 
  13   5  -7       53.81       44.45     36.90 o 
   1   6  -7      770.28      854.18     38.24 o 
   2   6  -7     4813.53     5010.68    174.17 o 
   3   6  -7      479.78      503.83     34.38 o 
   4   6  -7     1361.58     1186.63     71.60 o 
   5   6  -7      465.78      518.46     35.83 o 
   6   6  -7     1396.62     1315.99     50.04 o 
   7   6  -7      337.30      303.64     33.04 o 
   8   6  -7      330.03      360.88     39.00 o 
   9   6  -7      115.68       34.43     54.66 o 
  10   6  -7      399.13      333.91     42.05 o 
  11   6  -7       79.49       67.11     30.25 o 
  12   6  -7       90.98       64.69     28.10 o 
  13   6  -7       16.93       -8.03     35.01 o 
   1   7  -7     3989.31     4002.41    108.91 o 
   2   7  -7     2174.76     2344.51     72.39 o 
   3   7  -7      426.45      468.07     38.94 o 
   4   7  -7      946.91      929.59    112.43 o 
   5   7  -7     4023.59     4122.12    129.17 o 
   6   7  -7      919.92      914.48     50.98 o 
   7   7  -7      384.98      402.77     36.78 o 
   8   7  -7      609.46      574.17     52.39 o 
   9   7  -7       96.21       62.26     25.76 o 
  10   7  -7       28.67       -1.65     24.41 o 
  11   7  -7      475.40      500.16     43.83 o 
  12   7  -7        3.43      -16.62     24.84 o 
   1   8  -7     2326.94     2319.04     72.78 o 
   2   8  -7      399.50      423.04     35.61 o 
   3   8  -7      469.64      413.71     27.83 o 
   4   8  -7     3132.13     3235.88     88.58 o 
   5   8  -7       39.94       47.11     14.68 o 
   6   8  -7      142.15      123.10     20.13 o 
   7   8  -7      912.91      939.34     48.69 o 
   8   8  -7     1541.44     1546.01     62.80 o 
   9   8  -7       85.94       73.56     23.21 o 
  10   8  -7      230.45      235.64     31.56 o 
  11   8  -7       70.02       48.87     25.06 o 
  12   8  -7       38.69        0.04     23.93 o 
   1   9  -7      267.10      246.18     19.45 o 
   2   9  -7     2354.34     2340.23    119.34 o 
   3   9  -7      172.06      207.87     29.15 o 
   4   9  -7      203.64      201.79     24.47 o 
   5   9  -7     2541.46     2630.38     86.49 o 
   6   9  -7       19.46       14.05     14.22 o 
   7   9  -7     1254.10     1235.09     57.84 o 
   8   9  -7      141.86      163.97     25.61 o 
   9   9  -7      280.41      316.47     32.78 o 
  10   9  -7       16.17      -10.76     19.61 o 
  11   9  -7       61.79       10.59     23.97 o 
  12   9  -7       13.32       40.63     28.92 o 
   1  10  -7      595.96      606.15     61.55 o 
   2  10  -7     2049.70     2076.23     90.11 o 
   3  10  -7     1198.70     1173.75     53.78 o 
   4  10  -7      971.09      955.84     69.32 o 
   5  10  -7      624.98      574.61     77.99 o 
   6  10  -7      950.79      920.93     56.23 o 
   7  10  -7      217.50      216.52     30.42 o 
   8  10  -7      932.68      809.52     58.12 o 
   9  10  -7       13.69      -20.93     20.93 o 
  10  10  -7       24.40       20.40     26.05 o 
  11  10  -7       12.66       -6.26     24.78 o 
  12  10  -7       15.95      -12.61     28.24 o 
   1  11  -7     1620.41     1700.95     76.97 o 
   2  11  -7      671.99      650.74     50.34 o 
   3  11  -7      386.03      410.16     34.22 o 
   4  11  -7      607.46      562.88     51.20 o 
   5  11  -7      768.66      810.39     85.31 o 
   6  11  -7       38.11       67.59     22.56 o 
   7  11  -7      214.62      228.87     32.19 o 
   8  11  -7       82.22       75.32     25.96 o 
   9  11  -7       45.63       56.10     27.18 o 
  10  11  -7      113.63       66.53     29.30 o 
  11  11  -7       73.18       45.14     30.84 o 
   1  12  -7      249.08      296.56     34.16 o 
   2  12  -7     1617.96     1641.67    163.94 o 
   3  12  -7      385.17      331.54     39.70 o 
   4  12  -7      893.34     1023.80     53.44 o 
   5  12  -7     1925.96     1828.73     78.92 o 
   6  12  -7      192.32      169.67     27.78 o 
   7  12  -7      325.33      282.37     35.54 o 
   8  12  -7      110.21      110.37     28.76 o 
   9  12  -7        7.29       -1.87     25.02 o 
  10  12  -7      111.55       97.28     31.85 o 
  11  12  -7      129.27      104.34     34.75 o 
   1  13  -7     1132.87     1180.80     69.02 o 
   2  13  -7      556.48      518.61     91.15 o 
   3  13  -7      756.05      713.22     47.31 o 
   4  13  -7      198.29      130.35     27.17 o 
   5  13  -7      199.81      197.08     36.09 o 
   6  13  -7       72.09        4.14     20.93 o 
   7  13  -7      165.64      158.38     31.17 o 
   8  13  -7      327.79      300.47     40.97 o 
   9  13  -7        2.74       -2.27     24.04 o 
  10  13  -7        5.56      -25.09     25.09 o 
   1  14  -7      387.41      486.72     97.98 o 
   2  14  -7      377.39      315.58     32.52 o 
   3  14  -7      207.17      194.64     27.81 o 
   4  14  -7      521.01      537.51     43.56 o 
   5  14  -7      146.53      156.11     28.65 o 
   6  14  -7        2.23       11.21     20.60 o 
   7  14  -7      371.62      414.83     50.11 o 
   8  14  -7       96.09       91.23     68.58 o 
   9  14  -7       33.67      -11.28     25.50 o 
  10  14  -7       75.84       43.76     31.37 o 
   1  15  -7     1589.51     1732.68     91.21 o 
   2  15  -7     1945.47     2016.79    120.60 o 
   3  15  -7       52.84       50.67     24.97 o 
   4  15  -7      142.44      121.37     26.48 o 
   5  15  -7       75.28       27.78     22.50 o 
   6  15  -7       24.34       -6.53     22.14 o 
   7  15  -7      114.52      110.95     31.39 o 
   8  15  -7       63.68       43.75     28.36 o 
   9  15  -7       75.08       69.39     41.09 o 
   1  16  -7     1121.89     1071.15     86.04 o 
   2  16  -7      296.77      376.16     46.48 o 
   3  16  -7       41.01        6.66     19.26 o 
   4  16  -7       60.77       41.38     21.85 o 
   5  16  -7       67.67       29.10     23.97 o 
   6  16  -7       76.85       79.16     27.39 o 
   7  16  -7       27.02       12.75     26.64 o 
   8  16  -7      256.29      313.67     43.38 o 
   9  16  -7       24.80      -11.33     28.12 o 
   1  17  -7      673.10      610.12     66.62 o 
   2  17  -7      149.92      193.46     61.55 o 
   3  17  -7       37.32       61.55     45.22 o 
   4  17  -7      292.10      212.27     33.17 o 
   5  17  -7       54.75       66.09     26.02 o 
   6  17  -7       18.00       -2.94     25.37 o 
   7  17  -7       47.18       45.55     38.12 o 
   8  17  -7       16.47       32.25     30.86 o 
   1  18  -7      441.79      350.91     53.69 o 
   2  18  -7      105.12       18.84     45.22 o 
   3  18  -7       59.38       57.79     46.48 o 
   4  18  -7      181.00      204.76     64.07 o 
   5  18  -7       73.95       77.20     31.25 o 
   6  18  -7       56.00       49.01     29.13 o 
   7  18  -7       69.12       81.13     34.12 o 
   1  19  -7      163.51      191.31     46.09 o 
   2  19  -7      266.62      252.50     72.86 o 
   3  19  -7       41.63       61.55     52.76 o 
   4  19  -7      101.28      170.84     64.07 o 
   5  19  -7      128.82      150.75     62.81 o 
   6  19  -7       11.11      -18.05     38.31 o 
   1  20  -7       97.41       65.95     37.31 o 
   2  20  -7       36.99       10.48     35.08 o 
   3  20  -7        8.84       22.61     48.99 o 
   4  20  -7       89.24      -16.33     48.99 o 
   5  20  -7       36.06        6.28     51.50 o 
   1  21  -7       18.45       24.26     38.63 o 
   2  21  -7      207.43      124.78     45.69 o 
   3  21  -7       31.25       57.79     56.53 o 
   4  21  -7       13.98       72.86     62.81 o 
   0   0  -6    36485.90    38554.31   1678.30 o 
   2   0  -6      242.35      281.39     31.41 o 
   4   0  -6     1825.70     1964.71    111.80 o 
   6   0  -6     4232.96     4201.51    157.62 o 
   8   0  -6      285.19      268.70     52.13 o 
  10   0  -6      322.88      333.52     75.37 o 
  12   0  -6      523.85      600.98     91.70 o 
   0   1  -6     2634.12     2528.75    123.11 o 
   1   1  -6    23858.41    24851.37    797.22 o 
   2   1  -6      230.07      157.32     17.50 o 
   3   1  -6     1363.50     1189.37     56.40 o 
   4   1  -6     1749.77     1722.03     75.02 o 
   5   1  -6     2417.94     2406.58     71.80 o 
   6   1  -6      918.49      950.24     39.53 o 
   7   1  -6     4000.08     4096.93    111.13 o 
   8   1  -6      766.74      797.23     43.45 o 
   9   1  -6       30.10       30.98     18.65 o 
  10   1  -6      340.87      362.46     34.93 o 
  11   1  -6       52.40       52.05     23.16 o 
  12   1  -6       67.31       61.06     24.58 o 
  13   1  -6      254.69      278.22     45.76 o 
   0   2  -6    21291.12    21742.46    959.74 o 
   1   2  -6     3681.87     3384.46    121.85 o 
   2   2  -6     1221.40     1122.78     47.75 o 
   3   2  -6     3082.53     2835.44    107.44 o 
   4   2  -6     4752.47     4823.25    173.64 o 
   5   2  -6      774.30      750.86     42.53 o 
   6   2  -6     2425.73     2214.62     69.32 o 
   7   2  -6      850.21      903.06     42.55 o 
   8   2  -6      601.35      609.26     38.62 o 
   9   2  -6      998.77     1016.66     52.80 o 
  10   2  -6      797.49      870.73     76.47 o 
  11   2  -6       99.61       61.83     23.33 o 
  12   2  -6      289.54      343.30     44.68 o 
  13   2  -6        1.56      -12.00     29.56 o 
   1   3  -6      345.01      355.96     21.49 o 
   2   3  -6      705.02      709.23     35.90 o 
   3   3  -6     8377.12     7848.91    273.98 o 
   4   3  -6     1067.61     1015.23     52.71 o 
   5   3  -6      335.75      333.14     30.46 o 
   6   3  -6       89.71       73.97     15.41 o 
   7   3  -6       88.28      110.82     19.58 o 
   8   3  -6      122.07       91.12     19.94 o 
   9   3  -6     3493.95     3895.79    115.46 o 
  10   3  -6      136.17      104.65     26.47 o 
  11   3  -6      141.15      197.02     36.25 o 
  12   3  -6       36.39       67.70     31.24 o 
  13   3  -6       68.71       16.30     30.90 o 
   1   4  -6      159.19      212.29     23.87 o 
   2   4  -6     4485.88     4174.79    176.50 o 
   3   4  -6      878.79      870.24     42.85 o 
   4   4  -6     1074.79     1130.18     59.04 o 
   5   4  -6     1510.64     1522.49     49.40 o 
   6   4  -6      485.71      499.94     29.56 o 
   7   4  -6      240.34      187.51     21.27 o 
   8   4  -6      633.67      665.68     39.07 o 
   9   4  -6       78.46       40.42     18.34 o 
  10   4  -6      335.35      352.07     41.29 o 
  11   4  -6      136.20       97.38     36.56 o 
  12   4  -6       94.79      116.95     34.75 o 
  13   4  -6       41.08       18.96     31.56 o 
   0   5  -6     2629.49     2754.87    129.39 o 
   1   5  -6     1798.24     1723.00     76.63 o 
   2   5  -6     3716.70     3644.82    129.48 o 
   3   5  -6     5601.34     5587.65    196.09 o 
   4   5  -6      487.72      533.26     38.93 o 
   5   5  -6       18.13        2.99      9.52 o 
   6   5  -6     1719.80     1734.94     56.51 o 
   7   5  -6     1183.19     1193.72     62.82 o 
   8   5  -6     2120.96     2233.19     86.72 o 
   9   5  -6      818.64      854.92     58.72 o 
  10   5  -6       99.12      132.95     29.81 o 
  11   5  -6       29.71        5.84     26.31 o 
  12   5  -6      110.80       64.41     31.56 o 
  13   5  -6       47.47       31.11     27.14 o 
   0   6  -6     7089.78     7085.02    301.49 o 
   1   6  -6      455.84      485.26     17.41 o 
   2   6  -6       63.89       70.97     13.36 o 
   3   6  -6      437.66      462.13     33.68 o 
   4   6  -6      505.75      474.89     31.16 o 
   5   6  -6      479.62      466.35     28.01 o 
   6   6  -6     4203.18     4253.97    116.86 o 
   7   6  -6      561.56      637.42     51.64 o 
   8   6  -6      591.34      702.56     50.71 o 
   9   6  -6      252.76      271.94     35.49 o 
  10   6  -6      211.18      214.35     35.71 o 
  11   6  -6        4.37       -6.75     25.05 o 
  12   6  -6      431.56      545.34     49.32 o 
  13   6  -6       39.16       12.12     26.50 o 
   0   7  -6     1315.30     1602.92     80.40 o 
   1   7  -6     3583.73     3670.26     89.94 o 
   2   7  -6       10.07        1.98      6.71 o 
   3   7  -6     1425.16     1514.70     82.84 o 
   4   7  -6       93.25       95.41     16.96 o 
   5   7  -6     1813.12     1770.25     76.52 o 
   6   7  -6       41.92       24.03     16.05 o 
   7   7  -6      920.65      975.09     59.75 o 
   8   7  -6       62.31       82.34     23.14 o 
   9   7  -6      834.39      769.28     49.35 o 
  10   7  -6      293.54      300.19     32.90 o 
  11   7  -6      203.07      223.79     31.97 o 
  12   7  -6       45.72       42.46     26.01 o 
  13   7  -6      139.66      136.44     38.08 o 
   0   8  -6     5817.02     5876.55    256.27 o 
   1   8  -6     2153.67     1971.75     52.88 o 
   2   8  -6     1624.59     1724.79     46.93 o 
   3   8  -6      566.35      474.88     30.77 o 
   4   8  -6     1815.43     1776.42     57.98 o 
   5   8  -6     2017.83     2082.84     65.36 o 
   6   8  -6       29.57       23.30     13.60 o 
   7   8  -6      772.73      746.44     43.68 o 
   8   8  -6      560.91      671.55     45.91 o 
   9   8  -6      316.55      349.04     38.98 o 
  10   8  -6      256.09      274.54     46.24 o 
  11   8  -6       46.59       -3.72     20.41 o 
  12   8  -6       31.43       25.32     25.77 o 
   0   9  -6      691.44      677.10     48.99 o 
   1   9  -6       38.56       64.54      9.95 o 
   2   9  -6     1003.27     1068.82     43.30 o 
   3   9  -6     5849.57     5754.37    143.07 o 
   4   9  -6     1058.15     1166.12     43.94 o 
   5   9  -6      565.94      552.78     33.66 o 
   6   9  -6      171.78      212.66     23.18 o 
   7   9  -6      303.25      252.33     27.17 o 
   8   9  -6      201.08      191.81     26.07 o 
   9   9  -6      716.79      698.30     47.46 o 
  10   9  -6      263.01      233.52     32.06 o 
  11   9  -6       22.80        9.31     22.38 o 
  12   9  -6       53.05       66.41     27.74 o 
   0  10  -6       51.37       65.32     20.10 o 
   1  10  -6      854.82      943.89     40.09 o 
   2  10  -6     1747.62     1935.64     84.94 o 
   3  10  -6      154.82      204.16     18.77 o 
   4  10  -6     4734.27     5169.38    135.87 o 
   5  10  -6      497.71      511.22     40.43 o 
   6  10  -6       92.03       70.23     19.58 o 
   7  10  -6     1095.82     1198.99     90.30 o 
   8  10  -6      318.90      301.08     30.73 o 
   9  10  -6       64.18       45.76     30.10 o 
  10  10  -6      245.60      273.95     33.71 o 
  11  10  -6       19.94        9.81     23.53 o 
  12  10  -6       60.63       39.88     34.72 o 
   0  11  -6     1877.80     1970.99    105.52 o 
   1  11  -6      256.95      302.73     24.33 o 
   2  11  -6      311.93      296.87     59.42 o 
   3  11  -6     3380.99     3446.67    120.72 o 
   4  11  -6     2035.55     2093.87     99.14 o 
   5  11  -6      229.20      219.35     26.89 o 
   6  11  -6     1266.80     1280.31     63.06 o 
   7  11  -6      210.10      186.88     31.01 o 
   8  11  -6       89.21      132.58     24.46 o 
   9  11  -6      247.14      199.54     29.16 o 
  10  11  -6        1.16       -8.37     24.57 o 
  11  11  -6        0.17      -10.37     25.28 o 
   0  12  -6     2470.53     2577.30    156.40 o 
   1  12  -6      475.85      404.50     39.96 o 
   2  12  -6        5.18       16.70     13.05 o 
   3  12  -6      294.37      301.68     36.46 o 
   4  12  -6      362.71      360.09     33.68 o 
   5  12  -6      145.09      112.91     37.64 o 
   6  12  -6     1134.48     1129.82     76.57 o 
   7  12  -6      154.23      135.84     29.08 o 
   8  12  -6       69.03       41.37     24.08 o 
   9  12  -6        5.96       10.13     23.49 o 
  10  12  -6       15.74       -3.98     26.16 o 
  11  12  -6        8.72       20.18     25.10 o 
   0  13  -6      432.53      558.64     67.84 o 
   1  13  -6     1223.58     1327.94     56.97 o 
   2  13  -6      381.32      360.22     31.95 o 
   3  13  -6      217.66      272.50     29.59 o 
   4  13  -6      401.87      366.69     37.93 o 
   5  13  -6      489.92      537.49     53.26 o 
   6  13  -6       86.52       40.82     30.64 o 
   7  13  -6      457.26      408.26     41.95 o 
   8  13  -6        5.05      -15.65     21.22 o 
   9  13  -6       69.38      117.45     31.38 o 
  10  13  -6       73.12       63.68     31.17 o 
  11  13  -6       22.30      -17.00     27.63 o 
   0  14  -6      572.03      563.33     49.50 o 
   1  14  -6      264.48      301.52     31.10 o 
   2  14  -6      232.38      284.03     29.43 o 
   3  14  -6     2257.53     2460.72    112.14 o 
   4  14  -6      104.60       71.44     34.31 o 
   5  14  -6      208.46      231.34     32.33 o 
   6  14  -6      568.56      479.62     44.50 o 
   7  14  -6      132.62      110.20     27.74 o 
   8  14  -6        4.09       -6.38     24.64 o 
   9  14  -6      183.36      234.06     37.82 o 
  10  14  -6       69.18       76.27     31.90 o 
   0  15  -6      414.09      374.35     71.60 o 
   1  15  -6       42.27        8.09     22.61 o 
   2  15  -6     1042.60     1044.08     72.88 o 
   3  15  -6      667.24      769.38     61.13 o 
   4  15  -6      478.29      380.52     37.67 o 
   5  15  -6       21.37        5.41     20.78 o 
   6  15  -6       77.40       51.82     24.79 o 
   7  15  -6       51.59       70.22     27.14 o 
   8  15  -6       34.64       70.70     29.35 o 
   9  15  -6       98.84       39.17     29.26 o 
  10  15  -6       91.38       42.47     31.76 o 
   0  16  -6      617.28      466.05     82.91 o 
   1  16  -6       54.63       66.58     46.48 o 
   2  16  -6      428.01      406.57     38.07 o 
   3  16  -6       83.75       63.68     22.39 o 
   4  16  -6      493.35      461.28     52.94 o 
   5  16  -6       42.18       44.76     24.64 o 
   6  16  -6       51.77       52.31     26.19 o 
   7  16  -6       71.89       68.54     25.93 o 
   8  16  -6       96.74      112.01     33.37 o 
   9  16  -6       49.07       34.19     30.59 o 
   0  17  -6      366.54      505.00     84.17 o 
   1  17  -6      149.50      139.08     37.68 o 
   2  17  -6       84.05       75.37     47.74 o 
   3  17  -6      170.54      164.14     36.22 o 
   4  17  -6        4.23       22.05     22.31 o 
   5  17  -6       33.77       66.93     26.40 o 
   6  17  -6      249.13      292.67     39.51 o 
   7  17  -6       52.09       17.51     27.14 o 
   8  17  -6       48.55       22.20     29.08 o 
   0  18  -6      134.23      249.99     65.32 o 
   1  18  -6      316.62      339.56     53.69 o 
   2  18  -6       84.13       54.02     46.48 o 
   3  18  -6       85.71      148.23     57.79 o 
   4  18  -6       19.01        7.14     28.26 o 
   5  18  -6      102.20       54.62     57.59 o 
   6  18  -6      134.19      178.76     36.03 o 
   7  18  -6      200.21      211.00     38.81 o 
   8  18  -6       18.36        6.61     29.08 o 
   0  19  -6      160.40      104.27     57.79 o 
   1  19  -6      583.07      555.05     67.02 o 
   2  19  -6       65.16       85.42     54.02 o 
   3  19  -6        9.73       16.33     46.48 o 
   4  19  -6       58.03       35.60     33.98 o 
   5  19  -6      166.50      243.40     96.10 o 
   6  19  -6       37.89       37.87     50.25 o 
   7  19  -6       58.92       68.90     32.79 o 
   0  20  -6      393.23      425.85     87.93 o 
   1  20  -6       19.84       -4.89     38.31 o 
   2  20  -6       15.55       31.27     35.77 o 
   3  20  -6      404.36      459.77     87.93 o 
   4  20  -6        4.39      -11.31     45.22 o 
   5  20  -6        4.41       34.51     33.61 o 
   6  20  -6      120.81       76.89     44.60 o 
   0  21  -6      146.18       82.91     60.30 o 
   1  21  -6       15.50       15.73     36.86 o 
   2  21  -6       84.21       69.41     39.85 o 
   3  21  -6       43.60      120.60     64.07 o 
   4  21  -6      230.90      206.02     71.60 o 
   0  22  -6      124.25      172.10     71.60 o 
   1  22  -6       19.49        2.18     40.83 o 
   2  22  -6       71.31       97.75     47.47 o 
   2   0  -5    12387.61    12264.37    560.27 o 
   4   0  -5     1095.95      994.92     72.86 o 
   6   0  -5     4174.96     4301.41    158.93 o 
   8   0  -5     1935.32     1933.89     96.37 o 
  10   0  -5      947.30     1018.23     76.38 o 
  12   0  -5      319.48      383.95     53.40 o 
   1   1  -5     1625.02     1684.54     55.38 o 
   2   1  -5     2638.36     2628.18     96.35 o 
   3   1  -5     1823.50     1870.87     74.74 o 
   4   1  -5      480.32      509.05     51.50 o 
   5   1  -5     8334.83     8512.62    204.12 o 
   6   1  -5       54.27       47.86     12.86 o 
   7   1  -5      213.98      161.74     28.74 o 
   8   1  -5      350.67      318.05     30.64 o 
   9   1  -5       31.94       40.86     21.03 o 
  10   1  -5      126.52      133.26     25.78 o 
  11   1  -5      386.91      448.09     38.25 o 
  12   1  -5       16.86       -6.38     20.70 o 
  13   1  -5        4.52      -23.77     27.92 o 
   1   2  -5     3078.42     3236.87    109.48 o 
   2   2  -5      986.88     1059.76     40.60 o 
   3   2  -5      578.96      492.46     32.19 o 
   4   2  -5      351.53      287.02     27.89 o 
   5   2  -5      164.21      182.49     16.93 o 
   6   2  -5      462.77      445.03     46.24 o 
   7   2  -5      951.81      958.66     62.19 o 
   8   2  -5     2320.61     2511.63     81.96 o 
   9   2  -5      356.76      330.65     30.47 o 
  10   2  -5       33.46       18.24     18.75 o 
  11   2  -5      197.60      164.84     34.27 o 
  12   2  -5       63.72       54.26     32.33 o 
  13   2  -5        2.77      -27.42     27.42 o 
   1   3  -5      776.33      698.11     54.02 o 
   2   3  -5      382.23      394.16     33.92 o 
   3   3  -5     1404.98     1375.77     60.23 o 
   4   3  -5      193.64      194.58     22.77 o 
   5   3  -5     2661.57     2661.85     72.85 o 
   6   3  -5      164.10      129.50     16.13 o 
   7   3  -5     2112.82     2126.99     75.79 o 
   8   3  -5      195.11      167.56     24.88 o 
   9   3  -5     1312.21     1387.88     58.01 o 
  10   3  -5      423.98      536.61     45.21 o 
  11   3  -5       90.80       97.91     28.99 o 
  12   3  -5        5.16      -23.84     23.84 o 
  13   3  -5      141.81      192.72     39.10 o 
   1   4  -5      120.42      133.85      8.22 o 
   2   4  -5    10049.82    10289.93    325.87 o 
   3   4  -5     1477.09     1588.96     88.56 o 
   4   4  -5     4339.06     4171.59    126.38 o 
   5   4  -5     2167.43     2084.92     59.88 o 
   6   4  -5      698.18      677.21     33.78 o 
   7   4  -5      243.82      248.89     23.18 o 
   8   4  -5     1083.58     1107.37     49.92 o 
   9   4  -5      389.73      354.02     30.24 o 
  10   4  -5      338.07      292.41     49.68 o 
  11   4  -5      194.23      180.17     34.68 o 
  12   4  -5       20.69       -3.96     26.28 o 
  13   4  -5       87.72       65.50     34.19 o 
   1   5  -5     1912.85     1737.11     50.50 o 
   2   5  -5     2529.67     2614.88     97.65 o 
   3   5  -5     2516.37     2595.26     96.90 o 
   4   5  -5      421.68      385.87     21.58 o 
   5   5  -5     1641.22     1665.08     45.07 o 
   6   5  -5      529.94      547.17     30.78 o 
   7   5  -5      155.96      109.75     17.71 o 
   8   5  -5      382.38      356.33     28.85 o 
   9   5  -5      196.22      186.26     30.79 o 
  10   5  -5      366.89      414.59     43.97 o 
  11   5  -5      297.00      309.44     41.07 o 
  12   5  -5      128.50       58.55     28.29 o 
  13   5  -5       47.15       19.34     26.73 o 
   1   6  -5     2482.34     2478.20     61.56 o 
   2   6  -5     2026.58     2011.08     52.52 o 
   3   6  -5        6.23       -3.14     10.22 o 
   4   6  -5     2982.28     2993.38     75.74 o 
   5   6  -5      362.18      385.34     23.23 o 
   6   6  -5     1009.33      988.55     66.52 o 
   7   6  -5       35.95       34.52     18.45 o 
   8   6  -5       58.67       52.93     32.31 o 
   9   6  -5      119.18       73.98     25.50 o 
  10   6  -5      371.14      486.12     45.88 o 
  11   6  -5       90.62       91.46     25.11 o 
  12   6  -5      241.45      222.30     46.77 o 
  13   6  -5       20.90        9.07     25.20 o 
   1   7  -5     1716.32     1666.31     44.24 o 
   2   7  -5      305.69      270.48     16.98 o 
   3   7  -5      196.81      218.10     14.49 o 
   4   7  -5     1369.78     1444.36     41.43 o 
   5   7  -5     3227.96     3152.19    108.95 o 
   6   7  -5      666.86      584.52     34.85 o 
   7   7  -5      123.24      120.09     19.26 o 
   8   7  -5       57.23       49.10     18.22 o 
   9   7  -5      237.16      246.99     40.80 o 
  10   7  -5        1.88        5.41     19.35 o 
  11   7  -5      585.09      630.90     47.86 o 
  12   7  -5        0.78      -10.81     21.58 o 
  13   7  -5       15.10        2.61     24.73 o 
   1   8  -5     1121.13     1129.59     33.71 o 
   2   8  -5      984.04      919.37     32.22 o 
   3   8  -5     1500.33     1495.84     40.68 o 
   4   8  -5     2391.72     2270.26     68.04 o 
   5   8  -5      719.63      737.87     39.89 o 
   6   8  -5       30.86       19.91     13.42 o 
   7   8  -5      557.22      497.23     34.81 o 
   8   8  -5     1956.88     2067.18     73.08 o 
   9   8  -5      125.65      117.70     23.64 o 
  10   8  -5      157.49      133.54     25.45 o 
  11   8  -5      110.89      107.27     27.30 o 
  12   8  -5        2.78        3.26     23.65 o 
  13   8  -5       48.62       15.52     25.99 o 
   1   9  -5     1009.92      975.70     33.91 o 
   2   9  -5     1903.93     1848.48     53.79 o 
   3   9  -5      336.02      320.64     17.85 o 
   4   9  -5        2.57       11.64     11.22 o 
   5   9  -5      573.11      550.40     33.26 o 
   6   9  -5     1023.17      988.99     70.90 o 
   7   9  -5      575.54      570.99     46.96 o 
   8   9  -5       75.41       80.97     25.58 o 
   9   9  -5      469.17      487.54     39.06 o 
  10   9  -5       17.50       43.08     20.78 o 
  11   9  -5       86.10       36.06     23.32 o 
  12   9  -5        1.67      -16.22     21.22 o 
   1  10  -5      257.60      265.04     18.31 o 
   2  10  -5     2480.15     2406.41     65.52 o 
   3  10  -5      167.32      154.36     19.18 o 
   4  10  -5      386.92      397.24     27.36 o 
   5  10  -5       48.75       85.66     16.82 o 
   6  10  -5       32.59       51.06     17.57 o 
   7  10  -5       88.08       83.24     20.25 o 
   8  10  -5      649.18      727.00     78.15 o 
   9  10  -5       16.16        7.05     18.22 o 
  10  10  -5       61.89       66.49     25.90 o 
  11  10  -5      100.62       52.46     25.37 o 
  12  10  -5       22.15       55.63     25.98 o 
   1  11  -5     1759.72     1753.39     53.27 o 
   2  11  -5      357.36      301.64     39.84 o 
   3  11  -5      596.01      575.98     32.00 o 
   4  11  -5      198.73      183.93     20.05 o 
   5  11  -5      444.93      429.65     31.49 o 
   6  11  -5      377.11      372.60     31.03 o 
   7  11  -5      239.99      252.66     46.78 o 
   8  11  -5       18.76       12.57     18.13 o 
   9  11  -5      112.96       71.94     23.66 o 
  10  11  -5       90.79       85.56     25.35 o 
  11  11  -5       50.94       59.36     24.56 o 
  12  11  -5       90.23       97.11     28.47 o 
   1  12  -5      442.05      423.73     26.01 o 
   2  12  -5      957.50      996.24     49.57 o 
   3  12  -5      838.58      802.58     40.94 o 
   4  12  -5      375.20      351.71     27.16 o 
   5  12  -5      398.82      482.99     33.03 o 
   6  12  -5      211.14      228.93     26.32 o 
   7  12  -5      700.37      720.94     45.40 o 
   8  12  -5      250.65      257.98     30.00 o 
   9  12  -5       33.12       29.72     21.44 o 
  10  12  -5      276.95      285.96     36.50 o 
  11  12  -5      111.67       87.25     27.43 o 
   1  13  -5      967.87     1072.88     41.57 o 
   2  13  -5      100.60       89.31     19.04 o 
   3  13  -5       96.15       42.07     27.98 o 
   4  13  -5        6.35        2.88     17.94 o 
   5  13  -5     1251.72     1228.89     61.62 o 
   6  13  -5       20.79       25.12     22.21 o 
   7  13  -5      109.28       92.01     26.16 o 
   8  13  -5      311.48      285.50     36.95 o 
   9  13  -5       14.53       25.11     24.70 o 
  10  13  -5        3.99        8.86     27.08 o 
  11  13  -5      119.39      114.01     37.68 o 
   1  14  -5      426.29      432.19     47.36 o 
   2  14  -5      463.51      550.73     39.72 o 
   3  14  -5      235.98      226.63     30.32 o 
   4  14  -5      466.79      493.79     40.88 o 
   5  14  -5       59.50       46.96     25.94 o 
   6  14  -5       66.79       25.35     23.44 o 
   7  14  -5      208.75      214.70     33.62 o 
   8  14  -5      117.77       64.62     40.14 o 
   9  14  -5       49.57       30.99     27.25 o 
  10  14  -5       16.78       43.92     41.17 o 
   1  15  -5      779.34      852.61     64.29 o 
   2  15  -5      831.10      753.71     65.14 o 
   3  15  -5       80.21       40.96     20.46 o 
   4  15  -5       47.63        3.39     25.08 o 
   5  15  -5      354.02      333.44     37.89 o 
   6  15  -5      123.99       91.05     31.54 o 
   7  15  -5      254.59      265.71     40.42 o 
   8  15  -5      105.78       70.06     32.34 o 
   9  15  -5       43.10       -2.57     24.40 o 
  10  15  -5       21.75       25.83     41.62 o 
   1  16  -5      285.85      334.26     43.75 o 
   2  16  -5      927.72     1103.46     76.05 o 
   3  16  -5      150.19      144.89     26.03 o 
   4  16  -5        5.09       -3.87     26.38 o 
   5  16  -5      219.44      227.16     33.97 o 
   6  16  -5      159.64      171.78     32.78 o 
   7  16  -5       77.57       71.90     28.38 o 
   8  16  -5      115.65      208.43     41.18 o 
   9  16  -5        5.90      -14.95     26.82 o 
   1  17  -5      416.52      316.04     49.25 o 
   2  17  -5      126.37       85.98     37.06 o 
   3  17  -5       56.52       27.64     27.72 o 
   4  17  -5      254.42      239.42     43.35 o 
   5  17  -5        9.49      -13.79     19.15 o 
   6  17  -5       36.24       49.05     25.96 o 
   7  17  -5      225.72      293.39     41.28 o 
   8  17  -5        6.28      -24.89     24.89 o 
   9  17  -5        7.16        0.20     28.38 o 
   1  18  -5      160.97      197.71     43.02 o 
   2  18  -5       83.51       80.36     31.69 o 
   3  18  -5       50.87       52.87     29.27 o 
   4  18  -5      306.85      269.57     44.31 o 
   5  18  -5       11.59        2.63     23.40 o 
   6  18  -5       44.77       24.96     26.23 o 
   7  18  -5        5.44       22.24     27.14 o 
   8  18  -5       49.52       30.21     30.41 o 
   1  19  -5       77.40       67.87     34.19 o 
   2  19  -5      135.39      129.39     54.02 o 
   3  19  -5       47.67       14.47     30.56 o 
   4  19  -5       99.58       91.03     35.61 o 
   5  19  -5      236.42      225.40     59.04 o 
   6  19  -5       40.35       69.90     37.02 o 
   7  19  -5       73.53       47.35     36.33 o 
   1  20  -5       68.10       84.95     38.16 o 
   2  20  -5       13.37       -4.66     30.18 o 
   3  20  -5      105.05      162.05     60.30 o 
   4  20  -5       33.30       60.85     34.61 o 
   5  20  -5       50.91       44.86     35.61 o 
   6  20  -5       26.90       66.33     36.39 o 
   1  21  -5      196.99      232.61     48.64 o 
   2  21  -5       95.59       44.14     38.31 o 
   3  21  -5        3.39       -1.26     48.99 o 
   4  21  -5        6.60        1.26     47.74 o 
   5  21  -5       16.58       31.10     36.66 o 
   1  22  -5       56.80       40.33     41.64 o 
   2  22  -5      235.54      276.17     57.72 o 
   3  22  -5        4.84       22.18     40.35 o 
   2   0  -4     4046.15     3748.53    180.89 o 
   4   0  -4      348.49      359.48     28.05 o 
   6   0  -4     6193.10     6370.04    477.36 o 
   8   0  -4     2100.59     2282.96    102.36 o 
  10   0  -4        5.93        2.51     22.33 o 
  12   0  -4      270.62      245.34     46.45 o 
  14   0  -4        6.44      -50.25     50.25 o 
   0   1  -4     1889.16     2031.29     95.47 o 
   1   1  -4    17924.05    17227.38    542.73 o 
   2   1  -4     3862.08     3752.77    131.46 o 
   3   1  -4      943.42     1002.53     67.84 o 
   4   1  -4     1211.25     1181.17     49.32 o 
   5   1  -4     1627.17     1609.39     50.66 o 
   6   1  -4      380.33      337.09     23.25 o 
   7   1  -4     1639.95     1633.19     73.22 o 
   8   1  -4      210.00      210.32     22.99 o 
   9   1  -4      881.97      927.35     57.66 o 
  10   1  -4       56.54       29.29     21.82 o 
  11   1  -4      205.70      199.84     27.19 o 
  12   1  -4       16.93       40.34     21.97 o 
  13   1  -4      159.66      151.62     35.26 o 
  14   1  -4        6.01      -10.54     29.50 o 
   1   2  -4     3979.40     4043.25    133.99 o 
   2   2  -4     5656.66     5227.81    177.17 o 
   3   2  -4      767.89      864.70     43.02 o 
   4   2  -4        8.89        2.00      7.01 o 
   5   2  -4      182.79      159.91     15.43 o 
   6   2  -4     2803.96     2658.63     75.94 o 
   7   2  -4     1069.96     1133.68     45.68 o 
   8   2  -4      694.58      749.29     41.29 o 
   9   2  -4     1079.38     1051.16     50.04 o 
  10   2  -4      387.89      381.19     33.88 o 
  11   2  -4        6.09       -0.97     17.85 o 
  12   2  -4      446.00      439.83     47.25 o 
  13   2  -4       10.98       13.53     28.41 o 
  14   2  -4        1.87       13.82     48.99 o 
   1   3  -4      308.58      350.12     18.25 o 
   2   3  -4     1255.56     1350.07     54.36 o 
   3   3  -4     9903.75     8962.90    298.42 o 
   4   3  -4      200.81      201.28     18.87 o 
   5   3  -4       76.56       65.32     14.57 o 
   6   3  -4      610.37      623.00     25.93 o 
   7   3  -4      814.26      805.47     39.30 o 
   8   3  -4      420.80      434.36     26.06 o 
   9   3  -4     1835.21     1967.18     73.25 o 
  10   3  -4       92.11       99.74     21.79 o 
  11   3  -4       62.13       28.36     28.89 o 
  12   3  -4        1.42       41.75     28.69 o 
  13   3  -4       40.58      -26.16     26.16 o 
   0   4  -4     9323.55     8593.73    390.68 o 
   1   4  -4     6731.62     7051.25    182.56 o 
   2   4  -4     1681.85     1635.23     60.26 o 
   3   4  -4      255.98      225.10     12.49 o 
   4   4  -4     3870.67     3732.49     83.05 o 
   5   4  -4      339.02      344.98     17.28 o 
   6   4  -4     1131.97     1112.55     35.32 o 
   7   4  -4     1235.98     1145.60     38.34 o 
   8   4  -4     1017.45     1051.60     46.38 o 
   9   4  -4      180.71      152.12     22.20 o 
  10   4  -4     1173.31     1119.11     70.86 o 
  11   4  -4       20.24      -13.39     22.26 o 
  12   4  -4      209.05      161.62     54.08 o 
  13   4  -4       48.69       30.02     25.62 o 
   0   5  -4     1035.72     1236.11     60.30 o 
   1   5  -4     2412.03     2444.12     58.32 o 
   2   5  -4     1147.82     1164.19     37.23 o 
   3   5  -4     4515.05     4212.60    104.82 o 
   4   5  -4     2078.49     2068.05     50.85 o 
   5   5  -4      281.84      243.20     14.80 o 
   6   5  -4      699.77      708.38     28.24 o 
   7   5  -4      700.31      642.54     29.46 o 
   8   5  -4      195.97      172.60     26.84 o 
   9   5  -4      747.43      688.35     51.71 o 
  10   5  -4       21.94       11.42     25.73 o 
  11   5  -4       14.21       25.29     20.70 o 
  12   5  -4      135.76      125.40     28.80 o 
  13   5  -4       83.84       44.26     25.05 o 
   0   6  -4    14714.19    13892.42    596.70 o 
   1   6  -4      665.95      732.13     23.25 o 
   2   6  -4      881.16      857.47     39.89 o 
   3   6  -4      135.76      160.93     13.68 o 
   4   6  -4     2953.16     2827.80     59.51 o 
   5   6  -4      389.85      371.95     17.93 o 
   6   6  -4     2144.52     2155.73     58.30 o 
   7   6  -4      739.63      741.11     47.93 o 
   8   6  -4      158.48      167.45     27.25 o 
   9   6  -4       33.80       -5.97     15.31 o 
  10   6  -4      294.24      350.00     34.02 o 
  11   6  -4       16.04      -19.59     19.59 o 
  12   6  -4      182.03      196.62     31.27 o 
  13   6  -4       36.15       34.23     26.54 o 
   0   7  -4     1649.71     1717.24     91.70 o 
   1   7  -4      910.44      817.98     27.92 o 
   2   7  -4      348.13      321.22     16.86 o 
   3   7  -4     1794.47     1909.91     48.37 o 
   4   7  -4     1243.24     1245.62     35.12 o 
   5   7  -4     1500.47     1367.55     35.98 o 
   6   7  -4       62.19       89.26     15.82 o 
   7   7  -4      532.48      554.17     35.92 o 
   8   7  -4      143.15      143.97     22.50 o 
   9   7  -4     1050.85     1194.13     56.73 o 
  10   7  -4      512.87      517.03     40.72 o 
  11   7  -4      199.08      194.69     29.56 o 
  12   7  -4      118.18       80.38     27.28 o 
  13   7  -4      163.60      224.83     34.14 o 
   0   8  -4      802.42      923.31     54.02 o 
   1   8  -4      679.31      669.84     25.66 o 
   2   8  -4      709.49      662.80     23.32 o 
   3   8  -4      118.95      192.93     13.57 o 
   4   8  -4     2144.85     2289.40     57.60 o 
   5   8  -4      368.25      363.19     26.65 o 
   6   8  -4      382.35      334.85     26.85 o 
   7   8  -4       61.94       42.38     16.17 o 
   8   8  -4       60.79       31.08     17.83 o 
   9   8  -4      581.11      584.32     48.72 o 
  10   8  -4      370.64      349.29     35.14 o 
  11   8  -4       49.40       48.97     22.42 o 
  12   8  -4      206.12      176.69     31.72 o 
  13   8  -4       32.88       14.81     25.64 o 
   0   9  -4      782.35      623.08     47.74 o 
   1   9  -4      474.22      413.87     22.08 o 
   2   9  -4      947.16      954.94     33.37 o 
   3   9  -4     8659.80     9240.08    195.03 o 
   4   9  -4     1344.09     1376.54     40.65 o 
   5   9  -4      321.04      320.93     25.74 o 
   6   9  -4       67.61       41.28     15.24 o 
   7   9  -4       72.30       48.42     17.32 o 
   8   9  -4      133.59       83.99     29.55 o 
   9   9  -4      743.08      765.59     47.34 o 
  10   9  -4       92.99       61.09     21.81 o 
  11   9  -4       22.74       23.15     21.53 o 
  12   9  -4       20.47       39.79     25.59 o 
   0  10  -4      390.08      393.19     43.97 o 
   1  10  -4     1019.57     1098.17     32.98 o 
   2  10  -4     1728.60     1723.53     51.52 o 
   3  10  -4      167.05      141.63     13.93 o 
   4  10  -4     3231.95     3260.78     93.14 o 
   5  10  -4       38.32       11.63     12.67 o 
   6  10  -4       49.07       48.73     16.01 o 
   7  10  -4      445.94      485.48     35.62 o 
   8  10  -4      668.41      739.14     45.69 o 
   9  10  -4       20.67       -5.72     16.51 o 
  10  10  -4      440.36      449.79     39.48 o 
  11  10  -4       23.10       -1.28     21.58 o 
  12  10  -4       66.42       90.19     28.21 o 
   0  11  -4     1514.97     1503.68     90.45 o 
   1  11  -4      690.15      713.44     26.69 o 
   2  11  -4      345.08      303.03     19.16 o 
   3  11  -4     1707.12     1834.46     53.43 o 
   4  11  -4      828.07      832.36     39.60 o 
   5  11  -4       19.53       19.60     14.51 o 
   6  11  -4     1013.51     1157.15     51.36 o 
   7  11  -4      170.86      207.40     25.24 o 
   8  11  -4       71.81       55.22     20.50 o 
   9  11  -4      376.33      413.13     37.55 o 
  10  11  -4       17.20        4.00     22.85 o 
  11  11  -4       22.20       11.36     23.39 o 
  12  11  -4      182.41      179.70     32.61 o 
   0  12  -4     1501.53     1404.42     62.62 o 
   1  12  -4      332.41      343.45     20.69 o 
   2  12  -4       48.80       67.57     12.41 o 
   3  12  -4      908.60      960.97     69.28 o 
   4  12  -4      755.43      809.75     63.10 o 
   5  12  -4      223.74      275.77     29.74 o 
   6  12  -4     1141.41     1155.78     52.51 o 
   7  12  -4      808.16      733.77     45.49 o 
   8  12  -4       38.45       36.95     23.75 o 
   9  12  -4       70.08       62.86     23.07 o 
  10  12  -4       67.49       97.91     25.81 o 
  11  12  -4       31.68       29.90     23.09 o 
  12  12  -4       74.88       80.22     36.70 o 
   0  13  -4     1035.69     1020.97     48.23 o 
   1  13  -4      911.36      905.64     38.96 o 
   2  13  -4      128.87      169.48     16.93 o 
   3  13  -4      379.93      378.23     28.56 o 
   4  13  -4      303.93      362.86     29.00 o 
   5  13  -4     1116.83     1120.74     51.75 o 
   6  13  -4      106.87      145.05     33.54 o 
   7  13  -4      722.00      749.04     46.92 o 
   8  13  -4       54.94       30.78     19.92 o 
   9  13  -4      185.62      156.35     38.61 o 
  10  13  -4       68.85       38.96     23.51 o 
  11  13  -4       53.51       24.06     24.10 o 
   0  14  -4      630.00      692.79     59.67 o 
   1  14  -4      470.59      476.07     40.80 o 
   2  14  -4      242.56      265.83     28.69 o 
   3  14  -4      451.38      481.62     32.17 o 
   4  14  -4      318.95      310.42     39.41 o 
   5  14  -4      291.01      221.65     25.99 o 
   6  14  -4     1380.70     1371.41     58.54 o 
   7  14  -4       21.81       12.16     18.30 o 
   8  14  -4        2.23       -1.92     18.62 o 
   9  14  -4      213.71      243.94     32.02 o 
  10  14  -4       10.41       -2.00     26.33 o 
  11  14  -4       37.66       13.79     29.71 o 
   0  15  -4      239.05      294.40     37.70 o 
   1  15  -4       80.70       96.83     21.46 o 
   2  15  -4      464.41      462.68     38.58 o 
   3  15  -4      495.84      531.53     40.73 o 
   4  15  -4     1540.68     1628.66     72.68 o 
   5  15  -4       32.88       49.68     24.12 o 
   6  15  -4       58.02       89.71     26.59 o 
   7  15  -4       92.24       73.44     26.84 o 
   8  15  -4      123.49      146.80     33.46 o 
   9  15  -4       71.53       46.32     35.20 o 
  10  15  -4       84.19       91.06     32.78 o 
   0  16  -4      549.01      544.48     71.60 o 
   1  16  -4      195.18      127.99     31.39 o 
   2  16  -4       45.09       25.84     24.68 o 
   3  16  -4      254.21      217.54     29.94 o 
   4  16  -4      501.64      536.86     44.56 o 
   5  16  -4       55.84      -19.72     19.72 o 
   6  16  -4      212.55      276.58     36.16 o 
   7  16  -4      144.23      104.14     31.17 o 
   8  16  -4      288.51      325.91     46.62 o 
   9  16  -4      119.60      107.02     32.79 o 
  10  16  -4       76.87        8.25     27.78 o 
   0  17  -4       70.90       47.74     42.71 o 
   1  17  -4       93.88       44.98     22.56 o 
   2  17  -4       49.17       38.88     27.36 o 
   3  17  -4      760.83      661.98    172.10 o 
   4  17  -4       34.13       38.18     23.42 o 
   5  17  -4      186.54      172.80     30.63 o 
   6  17  -4      338.01      414.26     42.92 o 
   7  17  -4      114.57       63.25     28.48 o 
   8  17  -4       16.69       -8.73     27.07 o 
   9  17  -4       52.88       43.66     42.86 o 
   0  18  -4      405.84      404.50     79.14 o 
   1  18  -4      286.00      333.67     38.35 o 
   2  18  -4        8.77       27.53     26.82 o 
   3  18  -4       63.66       69.46     28.78 o 
   4  18  -4       14.32       15.97     27.49 o 
   5  18  -4       62.48       48.41     33.09 o 
   6  18  -4      162.06      163.24     33.25 o 
   7  18  -4      280.90      249.10     39.21 o 
   8  18  -4       11.40       14.85     29.23 o 
   0  19  -4       56.06       26.38     46.48 o 
   1  19  -4      221.31      243.13     46.09 o 
   2  19  -4       13.28       -0.29     26.99 o 
   3  19  -4       58.49       83.58     32.19 o 
   4  19  -4       56.32       50.49     30.64 o 
   5  19  -4      269.04      319.21     49.53 o 
   6  19  -4      106.05      135.94     43.97 o 
   7  19  -4       42.26       55.26     30.35 o 
   0  20  -4      648.15      562.78     94.22 o 
   1  20  -4       49.30       47.48     52.76 o 
   2  20  -4       13.54       36.07     34.55 o 
   3  20  -4      280.72      197.97     72.23 o 
   4  20  -4       25.84       -4.14     30.16 o 
   5  20  -4       13.50        1.99     31.94 o 
   6  20  -4      114.69      110.83     41.24 o 
   0  21  -4       47.37       37.69     48.99 o 
   1  21  -4       29.08       12.39     33.30 o 
   2  21  -4      166.02       83.52     38.16 o 
   3  21  -4       67.26       13.82     51.50 o 
   4  21  -4      303.56      237.75     55.27 o 
   5  21  -4        4.41       17.67     33.72 o 
   0  22  -4       37.81       42.71     57.79 o 
   1  22  -4        4.78       37.66     39.52 o 
   2  22  -4      116.15       65.95     42.64 o 
   3  22  -4      116.45      145.72     62.81 o 
   4  22  -4       21.34      116.83     64.07 o 
   2   0  -3    12729.13    12021.92    559.01 o 
   4   0  -3     1545.60     1441.65     59.03 o 
   6   0  -3     1049.12     1111.41     60.32 o 
   8   0  -3     1253.16     1196.65     84.79 o 
  10   0  -3     1219.79     1023.18    258.78 o 
  12   0  -3      317.38      479.93     55.77 o 
  14   0  -3      206.57      238.68     82.91 o 
   1   1  -3      927.34      956.65     33.23 o 
   2   1  -3     3339.72     3254.74    112.34 o 
   3   1  -3      554.43      612.10     22.57 o 
   4   1  -3      242.64      257.00     16.35 o 
   5   1  -3     9939.32     9431.44    224.07 o 
   6   1  -3     2378.66     2381.65     73.85 o 
   7   1  -3      533.28      463.50     30.02 o 
   8   1  -3      214.39      186.16     21.84 o 
   9   1  -3      325.96      302.94     28.24 o 
  10   1  -3       25.83       27.37     16.97 o 
  11   1  -3      407.92      382.00     34.29 o 
  12   1  -3        4.28      -18.18     18.18 o 
  13   1  -3       20.21       21.79     28.63 o 
  14   1  -3       40.32       53.31     31.47 o 
   1   2  -3     2707.35     2692.62     93.56 o 
   2   2  -3     2689.72     2437.05    111.80 o 
   3   2  -3     1001.22      992.11     30.93 o 
   4   2  -3     3188.74     3181.97     72.36 o 
   5   2  -3     1569.14     1565.10     43.58 o 
   6   2  -3     2043.06     2162.93     55.61 o 
   7   2  -3      307.37      249.71     18.86 o 
   8   2  -3     2873.01     2866.04     75.81 o 
   9   2  -3      251.63      272.10     29.97 o 
  10   2  -3      151.14      131.81     34.99 o 
  11   2  -3       76.78       99.71     22.44 o 
  12   2  -3       34.42       -0.68     23.93 o 
  13   2  -3        3.28       -8.08     25.10 o 
  14   2  -3      124.21      104.97     31.53 o 
   1   3  -3      531.55      545.13     27.76 o 
   2   3  -3     2032.61     2101.18     76.25 o 
   3   3  -3      567.95      578.90     21.71 o 
   4   3  -3      406.79      388.91     16.20 o 
   5   3  -3      466.35      404.52     27.89 o 
   6   3  -3      158.53      175.10     14.56 o 
   7   3  -3     3925.22     3855.57     91.27 o 
   8   3  -3      120.78       70.38     14.58 o 
   9   3  -3      261.03      254.49     22.20 o 
  10   3  -3      194.42      142.26     26.56 o 
  11   3  -3      433.87      353.54     55.50 o 
  12   3  -3        0.88      -16.26     22.58 o 
  13   3  -3      212.60      265.54     35.32 o 
  14   3  -3       17.86       15.48     25.47 o 
   1   4  -3      625.48      641.96     19.50 o 
   2   4  -3     5707.70     5443.45    148.02 o 
   3   4  -3     1351.89     1306.15     33.01 o 
   4   4  -3     1882.79     1966.28     48.28 o 
   5   4  -3      351.14      388.56     19.35 o 
   6   4  -3      602.39      601.62     25.74 o 
   7   4  -3       78.59       83.17     12.82 o 
   8   4  -3      828.54      737.31     35.43 o 
   9   4  -3      273.02      275.38     22.56 o 
  10   4  -3       41.19       11.70     20.40 o 
  11   4  -3      269.21      303.80     39.40 o 
  12   4  -3       40.11       77.65     25.02 o 
  13   4  -3       15.50       -9.73     22.24 o 
   1   5  -3     2294.34     2253.46     57.41 o 
   2   5  -3     2158.76     2168.09     55.14 o 
   3   5  -3      581.19      672.98     18.93 o 
   4   5  -3     1363.16     1411.71     37.52 o 
   5   5  -3     5094.53     4659.57    102.61 o 
   6   5  -3     1049.21     1085.93     34.83 o 
   7   5  -3      272.38      272.84     19.20 o 
   8   5  -3      399.21      393.48     27.41 o 
   9   5  -3       69.25       95.29     24.85 o 
  10   5  -3      134.05       80.71     42.79 o 
  11   5  -3      392.50      358.51     35.59 o 
  12   5  -3       70.98      104.37     26.38 o 
  13   5  -3       15.71        8.21     24.11 o 
   1   6  -3      358.44      350.89     15.76 o 
   2   6  -3     3857.14     3796.96     83.81 o 
   3   6  -3      570.06      553.19     17.53 o 
   4   6  -3     2070.49     1837.26     43.05 o 
   5   6  -3     1221.31     1236.96     33.37 o 
   6   6  -3       41.70       37.02      8.65 o 
   7   6  -3      259.96      263.50     17.28 o 
   8   6  -3     1101.64     1043.51     82.14 o 
   9   6  -3      439.04      428.91     39.73 o 
  10   6  -3      745.87      745.86     47.62 o 
  11   6  -3      117.97      101.59     26.35 o 
  12   6  -3      162.37      151.34     28.76 o 
  13   6  -3       75.35       88.94     29.01 o 
   1   7  -3      824.00      726.07     26.03 o 
   2   7  -3       96.92       97.56      9.72 o 
   3   7  -3      296.76      311.34     13.30 o 
   4   7  -3      114.52      120.43     13.20 o 
   5   7  -3     3817.33     3491.59     75.45 o 
   6   7  -3      472.32      538.53     26.38 o 
   7   7  -3       71.76       59.58     13.03 o 
   8   7  -3       54.61       57.78     17.82 o 
   9   7  -3      297.73      286.38     30.27 o 
  10   7  -3       45.68       39.43     19.88 o 
  11   7  -3      432.91      436.10     39.48 o 
  12   7  -3        4.57       12.33     21.97 o 
  13   7  -3        3.01        0.80     24.37 o 
   1   8  -3     5350.32     5461.55    116.21 o 
   2   8  -3     2006.49     1921.99     56.59 o 
   3   8  -3      922.32      964.75     30.77 o 
   4   8  -3     4063.39     4191.92     95.24 o 
   5   8  -3      695.61      731.90     34.09 o 
   6   8  -3       38.08       22.82     13.46 o 
   7   8  -3       97.61       47.88     26.47 o 
   8   8  -3     1005.01      973.26     58.75 o 
   9   8  -3       79.18      100.92     22.30 o 
  10   8  -3      215.40      254.66     31.17 o 
  11   8  -3       80.70       73.90     25.93 o 
  12   8  -3      106.30      123.42     29.40 o 
  13   8  -3        7.24       16.25     24.49 o 
   1   9  -3      469.82      491.67     22.16 o 
   2   9  -3      503.05      552.19     46.03 o 
   3   9  -3      425.99      378.67     20.56 o 
   4   9  -3      145.37      177.93     15.30 o 
   5   9  -3      802.77      825.94     33.17 o 
   6   9  -3      155.92      173.84     21.64 o 
   7   9  -3     1759.65     1976.08     67.60 o 
   8   9  -3       81.03       93.14     20.42 o 
   9   9  -3      484.73      381.52     35.54 o 
  10   9  -3       11.82       12.69     18.97 o 
  11   9  -3      337.94      348.07     37.12 o 
  12   9  -3        6.06       13.44     22.08 o 
  13   9  -3      214.33      218.89     35.41 o 
   1  10  -3      668.05      626.90     24.46 o 
   2  10  -3     4348.37     4197.99     96.87 o 
   3  10  -3      463.71      453.60     23.58 o 
   4  10  -3     1184.86     1219.35     38.87 o 
   5  10  -3      455.65      520.39     28.86 o 
   6  10  -3      458.53      495.83     44.60 o 
   7  10  -3      510.02      506.26     60.56 o 
   8  10  -3     1110.47     1269.66     57.23 o 
   9  10  -3       19.79      -10.91     15.34 o 
  10  10  -3        2.69       -4.11     17.47 o 
  11  10  -3       38.70       77.91     24.05 o 
  12  10  -3       61.25       76.54     27.44 o 
   1  11  -3     1559.55     1448.14     42.36 o 
   2  11  -3      515.15      563.18     25.90 o 
   3  11  -3      219.94      181.67     18.16 o 
   4  11  -3      205.59      221.61     18.35 o 
   5  11  -3      544.40      571.30     36.07 o 
   6  11  -3      806.31      773.26     51.86 o 
   7  11  -3      300.08      363.30     36.67 o 
   8  11  -3       47.72       19.55     17.72 o 
   9  11  -3      227.27      250.31     29.84 o 
  10  11  -3       50.80       41.16     22.57 o 
  11  11  -3      212.46      195.24     30.87 o 
  12  11  -3      106.21      111.11     29.00 o 
   1  12  -3      654.48      662.30     32.16 o 
   2  12  -3      532.44      503.60     26.20 o 
   3  12  -3      534.21      496.60     26.55 o 
   4  12  -3     1055.81     1001.66     52.04 o 
   5  12  -3      668.87      656.11     39.42 o 
   6  12  -3      101.53      129.49     21.22 o 
   7  12  -3      578.82      687.11     52.04 o 
   8  12  -3      493.98      514.53     39.37 o 
   9  12  -3        7.91       31.54     20.88 o 
  10  12  -3      262.32      342.82     36.03 o 
  11  12  -3      224.49      224.49     32.69 o 
  12  12  -3        3.86       12.59     24.10 o 
   1  13  -3     1733.12     1691.36     48.70 o 
   2  13  -3      739.16      765.13     32.98 o 
   3  13  -3       51.00       49.50     13.06 o 
   4  13  -3       27.76       11.34     13.15 o 
   5  13  -3     2049.72     2180.06     72.53 o 
   6  13  -3      570.44      593.53     39.52 o 
   7  13  -3      161.27      167.27     24.96 o 
   8  13  -3      285.56      252.54     29.37 o 
   9  13  -3       24.30        6.91     19.26 o 
  10  13  -3        9.40       10.22     29.55 o 
  11  13  -3       82.50       73.47     26.92 o 
   1  14  -3     1316.14     1423.99     50.93 o 
   2  14  -3      547.19      594.90     30.96 o 
   3  14  -3      783.55      888.46     43.31 o 
   4  14  -3      425.56      379.05     48.23 o 
   5  14  -3      480.69      539.27     50.41 o 
   6  14  -3       98.22       85.81     21.07 o 
   7  14  -3      160.16      139.68     25.35 o 
   8  14  -3      221.59      266.49     32.27 o 
   9  14  -3       80.79       85.41     29.74 o 
  10  14  -3      124.99      127.41     27.58 o 
  11  14  -3       11.03       28.52     23.92 o 
   1  15  -3      999.78     1135.54     54.77 o 
   2  15  -3      720.47      788.74     36.76 o 
   3  15  -3       14.19       -1.53     13.52 o 
   4  15  -3       34.02       45.27     17.43 o 
   5  15  -3       83.93       70.68     32.46 o 
   6  15  -3       89.63      106.92     22.70 o 
   7  15  -3      367.57      302.24     32.78 o 
   8  15  -3      167.44      124.51     26.28 o 
   9  15  -3       15.07       35.05     23.34 o 
  10  15  -3       17.94       16.08     23.44 o 
   1  16  -3      506.08      568.81     42.75 o 
   2  16  -3     1175.84     1195.93     75.97 o 
   3  16  -3       62.26       81.55     26.92 o 
   4  16  -3       66.41       60.76     23.55 o 
   5  16  -3      103.42       70.67     52.33 o 
   6  16  -3      392.48      485.05     62.21 o 
   7  16  -3       97.77       66.75     27.14 o 
   8  16  -3      177.19      172.13     33.81 o 
   9  16  -3        0.38        2.19     27.39 o 
  10  16  -3       33.23        4.62     28.52 o 
   1  17  -3      411.01      475.07     51.69 o 
   2  17  -3      357.83      342.18     50.25 o 
   3  17  -3       71.91       75.24     47.74 o 
   4  17  -3      157.79      157.65     27.94 o 
   5  17  -3      261.13      258.41     46.28 o 
   6  17  -3      201.67      196.11     57.77 o 
   7  17  -3      412.09      426.41     46.19 o 
   8  17  -3       60.31       24.91     27.19 o 
   9  17  -3       23.52       28.47     29.20 o 
   1  18  -3       61.61       31.80     23.09 o 
   2  18  -3       18.33       -3.77     34.55 o 
   3  18  -3       26.74       21.88     27.36 o 
   4  18  -3      161.15      168.25     37.28 o 
   5  18  -3      105.19      129.12     36.79 o 
   6  18  -3       11.98       10.93     21.41 o 
   7  18  -3       48.24       90.84     29.26 o 
   8  18  -3       69.42       12.60     28.57 o 
   1  19  -3      224.57      239.10     35.29 o 
   2  19  -3      188.85      107.91     36.43 o 
   3  19  -3       44.37       18.75     29.27 o 
   4  19  -3       39.60       11.98     30.18 o 
   5  19  -3      308.57      307.89     62.81 o 
   6  19  -3       60.58       32.66     32.87 o 
   7  19  -3       10.66       10.46     27.48 o 
   8  19  -3       12.29      -10.88     27.99 o 
   1  20  -3      126.38       62.81     34.64 o 
   2  20  -3       29.60       28.52     25.25 o 
   3  20  -3      110.52      147.41     42.71 o 
   4  20  -3       96.24      124.61     39.05 o 
   5  20  -3      106.60      169.94     42.61 o 
   6  20  -3       12.90       -7.91     32.29 o 
   7  20  -3        7.78       40.60     34.88 o 
   1  21  -3      159.52      193.40     47.52 o 
   2  21  -3       50.79       46.48     27.98 o 
   3  21  -3        5.19      -20.77     30.78 o 
   4  21  -3       14.27       29.69     35.01 o 
   5  21  -3       30.02       53.70     36.79 o 
   6  21  -3       25.29        7.54     43.97 o 
   1  22  -3       47.81       94.20     43.07 o 
   2  22  -3      178.11      237.08     51.50 o 
   3  22  -3        3.38       23.11     43.97 o 
   4  22  -3       15.36       37.94     35.00 o 
   1  23  -3       26.89       23.87     37.18 o 
   2   0  -2    12593.89    11893.79    530.12 o 
   4   0  -2     6083.91     5688.30    154.77 o 
   6   0  -2     4786.29     4630.47    139.06 o 
   8   0  -2     2225.44     2290.12    114.28 o 
  10   0  -2      119.84      109.07     29.87 o 
  12   0  -2      412.67      290.94     47.02 o 
  14   0  -2        3.61      -48.99     48.99 o 
   1   1  -2    11398.80    10901.04    343.76 o 
   2   1  -2     2773.90     3046.30     71.90 o 
   3   1  -2      101.32       89.52      7.98 o 
   4   1  -2      708.47      556.09     20.62 o 
   5   1  -2     3190.96     3162.81     73.74 o 
   6   1  -2      455.43      509.87     24.67 o 
   7   1  -2      355.08      281.60     19.87 o 
   8   1  -2       57.30       52.49     13.01 o 
   9   1  -2     1013.86     1067.94     42.65 o 
  10   1  -2      122.53       97.19     17.42 o 
  11   1  -2      387.35      371.82     33.45 o 
  12   1  -2      125.93       80.19     33.42 o 
  13   1  -2      290.67      323.61     59.47 o 
  14   1  -2       14.01        7.33     28.10 o 
   1   2  -2     3041.13     3557.59    118.52 o 
   2   2  -2     3086.12     2862.00     67.43 o 
   3   2  -2     1066.31     1176.85     34.07 o 
   4   2  -2     2278.65     2331.21     56.78 o 
   5   2  -2      370.94      395.88     20.21 o 
   6   2  -2     4340.93     4234.95    101.61 o 
   7   2  -2     1416.54     1385.45     43.14 o 
   8   2  -2      934.95      871.85     36.42 o 
   9   2  -2     1777.16     1778.67     55.96 o 
  10   2  -2      893.54      958.64     49.51 o 
  11   2  -2       70.74       38.06     16.89 o 
  12   2  -2      355.69      337.90     35.72 o 
  13   2  -2       10.20      -19.54     19.54 o 
  14   2  -2        2.02      -22.48     22.48 o 
   0   3  -2     6298.65     6615.54    203.32 o 
   1   3  -2     6171.42     6632.38    145.23 o 
   2   3  -2     1869.29     1894.38     47.28 o 
   3   3  -2     5531.63     5018.55    115.33 o 
   4   3  -2     4500.17     4906.14    105.19 o 
   5   3  -2      451.31      504.70     21.51 o 
   6   3  -2      923.32      931.80     32.61 o 
   7   3  -2     2480.33     2521.91     63.08 o 
   8   3  -2      526.90      511.43     32.27 o 
   9   3  -2     1266.72     1373.41     46.49 o 
  10   3  -2       19.74       17.52     14.11 o 
  11   3  -2      143.70      154.31     24.78 o 
  12   3  -2       19.78        1.77     20.38 o 
  13   3  -2       30.93       23.01     22.69 o 
  14   3  -2        3.21      -13.55     23.60 o 
   0   4  -2    21998.18    20969.81    657.44 o 
   1   4  -2     6258.63     6840.75    154.49 o 
   2   4  -2    10717.44    10752.67    220.57 o 
   3   4  -2     4410.29     4344.79    103.67 o 
   4   4  -2     2163.58     2195.02     51.11 o 
   5   4  -2     2542.80     2527.94     63.19 o 
   6   4  -2      597.77      588.41     25.00 o 
   7   4  -2      639.95      716.68     29.39 o 
   8   4  -2     3083.27     2871.78     76.49 o 
   9   4  -2      535.63      542.17     36.86 o 
  10   4  -2     1078.74     1081.06     44.23 o 
  11   4  -2       37.07       34.03     19.99 o 
  12   4  -2      383.81      462.61     40.23 o 
  13   4  -2       11.29        9.49     22.64 o 
  14   4  -2        8.73       34.54     25.73 o 
   0   5  -2     2628.97     2385.02     78.58 o 
   1   5  -2     7993.89     8289.31    186.49 o 
   2   5  -2     6827.63     6660.56    138.93 o 
   3   5  -2     6328.95     6371.64    120.75 o 
   4   5  -2     3020.09     3023.32     63.56 o 
   5   5  -2      228.92      204.29     14.89 o 
   6   5  -2      780.00      810.51     29.59 o 
   7   5  -2     1178.89     1001.90     32.78 o 
   8   5  -2      103.42       85.00     12.98 o 
   9   5  -2      979.70      954.61     44.86 o 
  10   5  -2       95.86       69.38     21.78 o 
  11   5  -2      125.78       90.18     24.09 o 
  12   5  -2      204.53      188.32     29.78 o 
  13   5  -2      110.96      123.20     29.52 o 
   0   6  -2    24957.81    24076.66    740.41 o 
   1   6  -2       87.63       65.91      7.23 o 
   2   6  -2     1307.74     1626.47     41.43 o 
   3   6  -2      405.66      463.93     16.10 o 
   4   6  -2     4468.51     5024.41    105.89 o 
   5   6  -2      388.22      438.01     18.78 o 
   6   6  -2     1260.26     1190.99     33.93 o 
   7   6  -2     1820.55     1829.14     48.71 o 
   8   6  -2      320.50      271.44     21.74 o 
   9   6  -2       49.59       26.55     19.63 o 
  10   6  -2       98.76      111.01     26.70 o 
  11   6  -2        4.54      -16.91     18.07 o 
  12   6  -2      101.89       81.41     25.75 o 
  13   6  -2       41.94       19.35     24.27 o 
   0   7  -2     2506.53     2418.69     89.24 o 
   1   7  -2      280.49      261.52     15.55 o 
   2   7  -2       67.05       93.79      9.63 o 
   3   7  -2     5805.81     6014.13    126.20 o 
   4   7  -2      716.80      728.75     21.97 o 
   5   7  -2     1165.02     1149.64     31.79 o 
   6   7  -2      247.49      209.50     17.55 o 
   7   7  -2      175.75      182.73     17.77 o 
   8   7  -2      353.06      373.29     26.33 o 
   9   7  -2     1798.98     1970.53     69.46 o 
  10   7  -2      492.26      437.94     37.75 o 
  11   7  -2      119.34      144.95     26.95 o 
  12   7  -2       30.44       20.65     25.20 o 
  13   7  -2      274.17      299.51     37.40 o 
   0   8  -2     3685.76     3400.50     92.07 o 
   1   8  -2     3529.51     3614.35     80.54 o 
   2   8  -2     1054.57     1002.84     35.23 o 
   3   8  -2     2547.65     2596.52     63.27 o 
   4   8  -2      174.13      188.58     15.35 o 
   5   8  -2      245.26      278.32     19.25 o 
   6   8  -2     1578.79     1431.57     52.31 o 
   7   8  -2       93.70       77.41     14.47 o 
   8   8  -2      292.27      289.64     28.56 o 
   9   8  -2     1012.24     1040.63     54.88 o 
  10   8  -2      535.95      640.17     49.86 o 
  11   8  -2        0.36      -17.96     18.96 o 
  12   8  -2      229.02      214.98     33.18 o 
  13   8  -2       23.43       23.91     24.69 o 
   0   9  -2     2497.89     2528.07     92.82 o 
   1   9  -2      332.16      355.99     18.44 o 
   2   9  -2     1111.82     1039.94     32.70 o 
   3   9  -2    19242.24    18336.13    374.62 o 
   4   9  -2     4571.15     4541.04    102.55 o 
   5   9  -2      313.70      271.71     22.65 o 
   6   9  -2      165.23      154.18     23.14 o 
   7   9  -2        1.81       -5.74     13.85 o 
   8   9  -2      308.76      249.84     27.56 o 
   9   9  -2      798.24      848.98     58.38 o 
  10   9  -2       49.68       82.81     22.80 o 
  11   9  -2       48.83       36.71     22.61 o 
  12   9  -2        0.12        0.21     21.66 o 
  13   9  -2        4.08      -10.32     24.66 o 
   0  10  -2      216.56      208.03     21.10 o 
   1  10  -2     1946.98     2001.56     46.37 o 
   2  10  -2     3539.33     3827.52     87.71 o 
   3  10  -2      301.55      275.79     30.46 o 
   4  10  -2     1221.76     1199.09     39.27 o 
   5  10  -2      265.50      275.20     20.87 o 
   6  10  -2       93.08       89.31     15.09 o 
   7  10  -2      799.94      810.83     53.11 o 
   8  10  -2      676.49      663.57     42.73 o 
   9  10  -2       21.27       26.09     18.47 o 
  10  10  -2      424.32      405.33     50.04 o 
  11  10  -2       39.37       30.15     22.69 o 
  12  10  -2      177.29      216.75     33.49 o 
   0  11  -2     2229.17     2119.48     84.83 o 
   1  11  -2     1447.68     1405.45     36.64 o 
   2  11  -2      197.86      225.63     13.84 o 
   3  11  -2     3443.32     3673.82     85.25 o 
   4  11  -2      868.67      913.51     45.00 o 
   5  11  -2       42.38        6.60     10.99 o 
   6  11  -2      516.96      505.58     34.72 o 
   7  11  -2      349.05      334.58     60.38 o 
   8  11  -2      243.24      236.10     28.32 o 
   9  11  -2      375.30      396.10     35.51 o 
  10  11  -2        9.41       -2.57     19.00 o 
  11  11  -2       18.26       36.33     22.41 o 
  12  11  -2      210.58      207.25     34.34 o 
   0  12  -2     1835.38     1871.83     86.68 o 
   1  12  -2     1010.18      940.46     29.65 o 
   2  12  -2      536.70      583.93     28.27 o 
   3  12  -2       99.12      115.36     15.16 o 
   4  12  -2     1675.83     1688.05     51.76 o 
   5  12  -2      857.60      900.07     37.93 o 
   6  12  -2      922.20      953.39     49.02 o 
   7  12  -2     1064.76     1050.69     85.55 o 
   8  12  -2      134.80      152.02     24.37 o 
   9  12  -2       18.37       31.08     19.38 o 
  10  12  -2      125.97      114.01     27.02 o 
  11  12  -2        2.86       -6.82     20.95 o 
  12  12  -2       50.09       63.68     27.31 o 
   0  13  -2     1282.79     1295.87     54.51 o 
   1  13  -2      585.36      537.98     27.65 o 
   2  13  -2      762.70      786.00     40.03 o 
   3  13  -2      588.40      613.13     44.21 o 
   4  13  -2      509.34      465.35     33.18 o 
   5  13  -2     2073.05     2020.25     69.82 o 
   6  13  -2      366.70      344.03     31.39 o 
   7  13  -2      639.09      610.43     54.37 o 
   8  13  -2       63.64       44.38     20.67 o 
   9  13  -2      241.53      245.41     31.20 o 
  10  13  -2      158.49      162.07     29.88 o 
  11  13  -2       40.93       51.82     25.98 o 
   0  14  -2     1013.98     1009.17     63.68 o 
   1  14  -2      646.19      704.57     33.46 o 
   2  14  -2      194.30      204.50     19.33 o 
   3  14  -2      709.12      717.30     35.41 o 
   4  14  -2       64.36       48.41     17.18 o 
   5  14  -2      110.23       88.58     29.92 o 
   6  14  -2     1299.14     1289.50     75.07 o 
   7  14  -2       34.36       18.82     18.49 o 
   8  14  -2        1.70       -5.39     18.89 o 
   9  14  -2      227.21      227.61     34.56 o 
  10  14  -2        6.48       -0.03     22.35 o 
  11  14  -2        8.43       16.63     22.50 o 
   0  15  -2      106.24      132.60     28.95 o 
   1  15  -2       73.92       46.80     18.61 o 
   2  15  -2      935.60     1002.73     44.25 o 
   3  15  -2      867.96      933.96     40.52 o 
   4  15  -2     1974.80     2005.01     69.28 o 
   5  15  -2       38.75       19.32     15.68 o 
   6  15  -2       54.07       70.00     20.95 o 
   7  15  -2      526.84      538.26     40.99 o 
   8  15  -2       18.58       -5.36     19.71 o 
   9  15  -2       83.31       53.02     24.30 o 
  10  15  -2      105.56       77.03     26.58 o 
   0  16  -2      101.19       58.40     36.43 o 
   1  16  -2        7.25       14.27     18.93 o 
   2  16  -2       29.57       77.97     19.14 o 
   3  16  -2      498.18      425.37     33.07 o 
   4  16  -2      502.19      539.78     37.20 o 
   5  16  -2       18.53        0.49     16.60 o 
   6  16  -2      132.75      106.05     22.78 o 
   7  16  -2      174.25      184.74     43.70 o 
   8  16  -2      289.09      322.61     36.51 o 
   9  16  -2      149.51      160.18     30.18 o 
  10  16  -2       39.70       33.31     26.05 o 
   0  17  -2        5.31        1.08     32.03 o 
   1  17  -2       72.73       64.15     23.71 o 
   2  17  -2       10.53       -9.34     15.92 o 
   3  17  -2      298.68      277.83     34.33 o 
   4  17  -2       21.36        8.89     20.30 o 
   5  17  -2      100.53       76.31     21.89 o 
   6  17  -2      441.43      456.77     52.22 o 
   7  17  -2        1.53       -3.89     21.31 o 
   8  17  -2       29.06       45.31     23.57 o 
   9  17  -2       41.54       39.81     38.99 o 
   0  18  -2      711.58      819.39     68.45 o 
   1  18  -2      364.50      360.02     38.44 o 
   2  18  -2        2.99       33.78     30.78 o 
   3  18  -2       86.29      109.10     34.51 o 
   4  18  -2      111.16      145.15     35.97 o 
   5  18  -2       61.33       51.83     32.66 o 
   6  18  -2      220.77      205.35     37.17 o 
   7  18  -2      289.17      219.48     40.94 o 
   8  18  -2       10.29       31.82     29.23 o 
   9  18  -2        0.31       -6.77     27.68 o 
   0  19  -2       98.63      157.07     38.20 o 
   1  19  -2      192.92      178.69     32.94 o 
   2  19  -2        7.11       27.07     28.38 o 
   3  19  -2       85.20       77.15     31.83 o 
   4  19  -2      142.68      107.70     36.13 o 
   5  19  -2      287.47      392.03     52.85 o 
   6  19  -2      309.45      437.07     57.23 o 
   7  19  -2       87.06      137.49     41.30 o 
   8  19  -2        0.67       14.01     28.76 o 
   0  20  -2      346.82      262.55     67.84 o 
   1  20  -2        9.87        8.47     24.42 o 
   2  20  -2        2.43        2.09     24.79 o 
   3  20  -2      390.38      526.08     59.91 o 
   4  20  -2        3.59       44.54     32.19 o 
   5  20  -2       27.08       36.78     34.51 o 
   6  20  -2       85.58       37.06     60.93 o 
   7  20  -2        1.65       16.01     32.72 o 
   0  21  -2      104.37       89.19     56.53 o 
   1  21  -2        5.49        1.35     26.55 o 
   2  21  -2      100.10       77.57     29.81 o 
   3  21  -2       52.87       51.04     33.61 o 
   4  21  -2      225.25      290.50     51.02 o 
   5  21  -2       11.89       34.41     48.99 o 
   6  21  -2        0.57      -10.49     30.56 o 
   0  22  -2       42.85       43.97     51.50 o 
   1  22  -2        4.17        8.89     34.19 o 
   2  22  -2       98.73       59.67     36.27 o 
   3  22  -2      226.27      281.82     75.37 o 
   4  22  -2       37.61       39.52     36.66 o 
   2   0  -1    35536.18    33571.91    857.92 o 
   4   0  -1     5162.05     4993.17    137.60 o 
   6   0  -1      855.83     1041.58     44.39 o 
   8   0  -1     1899.95     1912.97     82.37 o 
  10   0  -1     2294.22     2605.60    138.62 o 
  12   0  -1      366.38      443.11     69.72 o 
  14   0  -1      200.07      208.12     35.61 o 
   1   1  -1    27899.13    29104.10   1226.06 o 
   2   1  -1     4232.28     4674.76     95.52 o 
   3   1  -1      161.56      230.47     17.27 o 
   4   1  -1     1447.22     1366.79     32.73 o 
   5   1  -1    16157.73    15394.26    288.53 o 
   6   1  -1      900.16      991.30     29.53 o 
   7   1  -1      686.62      733.71     27.35 o 
   8   1  -1      223.35      231.74     17.67 o 
   9   1  -1     1162.51     1182.69     59.98 o 
  10   1  -1      575.03      635.17     35.28 o 
  11   1  -1      310.10      270.59     26.81 o 
  12   1  -1       34.17        7.55     22.31 o 
  13   1  -1       11.78        6.48     19.07 o 
  14   1  -1       78.16       91.53     26.93 o 
   1   2  -1     3370.28     3554.32     82.33 o 
   2   2  -1    13738.29    13701.66    311.50 o 
   3   2  -1     5075.70     4873.50    104.84 o 
   4   2  -1     3703.47     3737.13     82.67 o 
   5   2  -1      101.93       98.27     11.46 o 
   6   2  -1     2182.71     2133.42     56.49 o 
   7   2  -1      840.21      840.64     32.54 o 
   8   2  -1     2841.17     2859.59     74.11 o 
   9   2  -1      747.91      752.39     38.93 o 
  10   2  -1       45.81       20.31     13.00 o 
  11   2  -1       70.74       59.08     22.98 o 
  12   2  -1      223.90      222.56     23.35 o 
  13   2  -1        3.88      -17.72     19.71 o 
  14   2  -1      265.89      251.23     34.62 o 
   1   3  -1     2298.55     2384.47     52.40 o 
   2   3  -1     2283.90     2513.40     49.72 o 
   3   3  -1       26.23       62.61      8.06 o 
   4   3  -1     3083.31     2997.03     69.19 o 
   5   3  -1     2634.50     2613.51     63.39 o 
   6   3  -1      840.96      788.86     29.11 o 
   7   3  -1     5380.94     5218.37    120.89 o 
   8   3  -1      155.64      169.35     22.34 o 
   9   3  -1       67.87       69.41     14.57 o 
  10   3  -1      166.31      182.52     20.47 o 
  11   3  -1      769.79      742.44     36.53 o 
  12   3  -1       19.50       -3.37     20.85 o 
  13   3  -1      375.30      442.45     40.84 o 
  14   3  -1        3.02       15.08     25.11 o 
   1   4  -1    11144.92    10925.00    246.04 o 
   2   4  -1    41665.48    40570.16    870.66 o 
   3   4  -1     3915.39     3953.70     83.66 o 
   4   4  -1     5968.17     5603.92    108.66 o 
   5   4  -1     1509.75     1651.92     40.89 o 
   6   4  -1      746.64      723.96     27.48 o 
   7   4  -1       43.42       62.13     12.18 o 
   8   4  -1     1745.27     1863.64     49.88 o 
   9   4  -1     1068.65     1095.08     39.36 o 
  10   4  -1      185.49      194.75     19.30 o 
  11   4  -1      500.68      547.61     48.25 o 
  12   4  -1        7.42       -9.87     19.43 o 
  13   4  -1        8.36       19.76     22.01 o 
  14   4  -1      174.65      237.49     45.87 o 
   1   5  -1    12128.91    11944.32    244.11 o 
   2   5  -1    17788.54    18043.60    353.00 o 
   3   5  -1     3859.33     4116.78     89.15 o 
   4   5  -1     4330.17     4797.29     95.25 o 
   5   5  -1     8081.29     8423.84    157.08 o 
   6   5  -1     1495.37     1484.58     40.13 o 
   7   5  -1      424.11      368.92     23.84 o 
   8   5  -1       90.03       82.40     12.64 o 
   9   5  -1      125.50      118.13     15.29 o 
  10   5  -1       48.60        6.31     15.15 o 
  11   5  -1      266.75      337.79     41.85 o 
  12   5  -1      106.12       67.87     24.10 o 
  13   5  -1        2.18      -11.26     21.59 o 
   1   6  -1     3141.14     3260.72     74.20 o 
   2   6  -1     2872.50     3053.11     66.53 o 
   3   6  -1      160.98      166.40     12.19 o 
   4   6  -1    13746.25    13853.86    259.20 o 
   5   6  -1      911.70      989.10     50.94 o 
   6   6  -1      112.69      128.40     11.64 o 
   7   6  -1      111.57      106.87     12.00 o 
   8   6  -1      763.50      735.93     57.89 o 
   9   6  -1      283.06      314.37     29.24 o 
  10   6  -1      921.66      872.40     43.75 o 
  11   6  -1      423.54      427.26     38.46 o 
  12   6  -1      269.46      224.40     31.99 o 
  13   6  -1       42.99       -8.71     21.38 o 
   1   7  -1      916.17      881.69     26.11 o 
   2   7  -1     2749.61     2893.02     74.31 o 
   3   7  -1      404.94      371.24     18.73 o 
   4   7  -1     1747.96     1754.50     41.69 o 
   5   7  -1     6832.37     6645.12    131.05 o 
   6   7  -1     1933.62     1856.51     46.06 o 
   7   7  -1      538.84      467.26     27.27 o 
   8   7  -1        4.24       -8.73     11.27 o 
   9   7  -1      108.00       98.59     17.91 o 
  10   7  -1      253.22      281.28     35.36 o 
  11   7  -1      366.51      375.64     36.22 o 
  12   7  -1        3.03       37.15     22.46 o 
  13   7  -1        4.95       21.63     22.95 o 
   1   8  -1     1421.32     1373.12     33.16 o 
   2   8  -1     4983.06     4977.58    105.41 o 
   3   8  -1     6986.81     7124.61    149.94 o 
   4   8  -1     4395.88     4361.41     98.57 o 
   5   8  -1     2245.74     2416.35     62.93 o 
   6   8  -1      285.23      280.02     20.77 o 
   7   8  -1      268.85      320.37     23.52 o 
   8   8  -1     1442.68     1427.41     49.86 o 
   9   8  -1      139.60      162.34     24.97 o 
  10   8  -1      270.69      296.41     31.43 o 
  11   8  -1      247.34      282.91     32.53 o 
  12   8  -1       61.76       55.30     29.74 o 
  13   8  -1        1.37       14.15     24.74 o 
   1   9  -1     1763.87     1701.18     39.60 o 
   2   9  -1     1820.46     1854.51     49.25 o 
   3   9  -1     1155.68     1132.81     69.56 o 
   4   9  -1     2044.32     2261.54     59.91 o 
   5   9  -1      335.38      344.29     21.90 o 
   6   9  -1      467.59      461.61     26.74 o 
   7   9  -1     1112.99     1051.54     41.12 o 
   8   9  -1      174.07      155.64     19.85 o 
   9   9  -1      195.57      205.87     26.79 o 
  10   9  -1       32.46       12.01     17.81 o 
  11   9  -1      272.27      280.09     32.48 o 
  12   9  -1        1.99       -1.61     21.18 o 
  13   9  -1      239.26      222.89     34.63 o 
   1  10  -1     1499.76     1632.02     40.13 o 
   2  10  -1     6031.81     6004.61    118.43 o 
   3  10  -1      618.31      708.81     32.00 o 
   4  10  -1      746.64      792.42     33.29 o 
   5  10  -1      868.15      890.65     35.28 o 
   6  10  -1      603.38      531.38     29.36 o 
   7  10  -1      971.14      872.72     66.36 o 
   8  10  -1     1625.74     1591.26     62.23 o 
   9  10  -1       18.67        7.52     17.01 o 
  10  10  -1       50.43       32.78     20.12 o 
  11  10  -1       73.02       55.78     22.78 o 
  12  10  -1      109.58       98.84     27.45 o 
   1  11  -1     2722.16     2797.83     62.11 o 
   2  11  -1     1450.48     1505.81     43.81 o 
   3  11  -1      159.14      161.28     15.96 o 
   4  11  -1      870.15      905.47     33.49 o 
   5  11  -1      999.36      977.07     40.16 o 
   6  11  -1      436.86      471.97     28.84 o 
   7  11  -1      484.77      548.42     37.67 o 
   8  11  -1      453.84      498.97     38.24 o 
   9  11  -1      245.43      284.83     31.28 o 
  10  11  -1       35.22        8.03     20.25 o 
  11  11  -1      109.94      116.76     35.18 o 
  12  11  -1       66.09       31.82     26.11 o 
   1  12  -1      119.18      139.95     14.60 o 
   2  12  -1      219.29      196.67     16.99 o 
   3  12  -1      214.94      174.73     17.16 o 
   4  12  -1     1673.53     1725.86    109.28 o 
   5  12  -1       97.37       77.41     20.27 o 
   6  12  -1      126.31      111.04     17.97 o 
   7  12  -1      691.06      620.52     45.15 o 
   8  12  -1      249.97      270.70     29.65 o 
   9  12  -1       32.62       31.66     20.11 o 
  10  12  -1      393.95      449.95     41.70 o 
  11  12  -1      245.88      379.48     38.71 o 
  12  12  -1        9.95        2.92     24.70 o 
   1  13  -1     3205.47     3272.45     80.31 o 
   2  13  -1     1057.98     1055.10     38.34 o 
   3  13  -1       34.86       13.04     11.53 o 
   4  13  -1      105.28       65.87     14.76 o 
   5  13  -1     1019.73     1129.14     42.12 o 
   6  13  -1      118.26      161.96     22.62 o 
   7  13  -1        8.01        9.28     16.99 o 
   8  13  -1      265.63      242.15     29.86 o 
   9  13  -1       27.93       38.95     21.25 o 
  10  13  -1       68.97       83.74     24.86 o 
  11  13  -1       70.46       58.02     25.24 o 
   1  14  -1     3671.36     3742.26    114.41 o 
   2  14  -1      775.39      842.06     40.87 o 
   3  14  -1      666.47      619.29     32.70 o 
   4  14  -1      509.29      589.12     45.35 o 
   5  14  -1      403.19      397.28     27.97 o 
   6  14  -1       53.98       68.04     20.49 o 
   7  14  -1      172.23      170.48     36.63 o 
   8  14  -1      115.14      112.54     25.24 o 
   9  14  -1      199.57      155.18     28.35 o 
  10  14  -1      104.04      132.84     28.23 o 
  11  14  -1       15.25       18.46     24.62 o 
   1  15  -1      749.44      747.26     41.06 o 
   2  15  -1      336.06      353.70     28.88 o 
   3  15  -1        3.47        7.43     16.22 o 
   4  15  -1      134.38      135.77     22.35 o 
   5  15  -1      116.68       44.96     16.94 o 
   6  15  -1      190.26      189.58     26.24 o 
   7  15  -1      262.94      247.28     45.33 o 
   8  15  -1      298.57      297.07     34.21 o 
   9  15  -1       12.47      -18.49     19.95 o 
  10  15  -1       29.66       35.83     24.33 o 
   1  16  -1      453.48      444.39     89.05 o 
   2  16  -1     1704.67     1746.40     63.00 o 
   3  16  -1        0.49        4.10     16.51 o 
   4  16  -1      178.04      160.68     23.97 o 
   5  16  -1       97.76      103.37     22.48 o 
   6  16  -1       21.56        6.74     18.41 o 
   7  16  -1       61.45       24.54     21.77 o 
   8  16  -1      199.99      222.70     40.80 o 
   9  16  -1       15.73       -6.87     21.22 o 
  10  16  -1      109.28      120.36     30.36 o 
   1  17  -1      157.62       86.91     21.47 o 
   2  17  -1      889.74      928.85     49.08 o 
   3  17  -1      114.55       92.78     21.55 o 
   4  17  -1      359.21      348.67     37.70 o 
   5  17  -1      135.97      130.77     24.31 o 
   6  17  -1       28.31        4.97     20.49 o 
   7  17  -1      267.13      259.55     31.99 o 
   8  17  -1       10.22       -8.85     20.04 o 
   9  17  -1       20.37        0.29     26.65 o 
   1  18  -1      143.46      172.79     25.57 o 
   2  18  -1       55.88       38.59     18.63 o 
   3  18  -1       28.93       29.59     22.87 o 
   4  18  -1      113.56      117.71     36.92 o 
   5  18  -1      148.06      163.19     31.60 o 
   6  18  -1        3.03      -18.20     19.65 o 
   7  18  -1       63.45       82.68     24.50 o 
   8  18  -1       44.08       90.93     28.08 o 
   9  18  -1       16.78       -5.96     25.35 o 
   1  19  -1      328.80      309.12     32.45 o 
   2  19  -1      278.15      234.98     69.72 o 
   3  19  -1        8.47       27.36     29.75 o 
   4  19  -1      115.42      128.13     35.53 o 
   5  19  -1      186.65      241.99     44.69 o 
   6  19  -1       10.95      -14.69     29.27 o 
   7  19  -1        2.76       -8.26     37.69 o 
   8  19  -1        3.44        4.05     26.19 o 
   1  20  -1      232.43      204.64     64.19 o 
   2  20  -1       25.87       16.73     23.23 o 
   3  20  -1       35.86       28.26     30.20 o 
   4  20  -1       75.31       32.41     33.09 o 
   5  20  -1       86.63      124.39     39.85 o 
   6  20  -1       19.69       -8.36     32.19 o 
   7  20  -1        0.45        5.11     33.09 o 
   1  21  -1       66.27       46.48     25.46 o 
   2  21  -1       43.17       56.48     44.40 o 
   3  21  -1       15.91       28.57     30.40 o 
   4  21  -1       73.50       26.38     47.74 o 
   5  21  -1       29.55       18.84     47.74 o 
   6  21  -1        0.27       21.36     43.97 o 
   1  22  -1       38.11       11.31     47.74 o 
   2  22  -1       85.93       18.84     47.74 o 
   3  22  -1        7.30      -21.36     46.48 o 
   4  22  -1        3.97        6.28     48.99 o 
   2  23  -1      119.72      124.36     64.07 o 
   2   0   0     3564.63     3493.18     94.45 o 
   4   0   0       33.39      158.21     22.52 o 
   6   0   0    18520.16    18195.17    636.65 o 
   8   0   0     3757.52     3697.93    117.97 o 
  10   0   0      111.87      145.07     25.45 o 
  12   0   0      187.94      183.23     61.55 o 
  14   0   0        5.86      -13.98     24.32 o 
   1   1   0     3005.00     3863.58     78.60 o 
   2   1   0    27040.32    24210.81    438.30 o 
   3   1   0     7707.17     7880.29    147.69 o 
   4   1   0     1321.74     1111.01     30.54 o 
   5   1   0      822.06      785.09     24.36 o 
   6   1   0     1602.89     1592.18     40.93 o 
   7   1   0      505.06      523.13     25.00 o 
   8   1   0     1016.29     1129.92     35.80 o 
   9   1   0     1523.25     1502.29     44.96 o 
  10   1   0      672.47      688.54     32.75 o 
  11   1   0      618.79      563.63     43.93 o 
  12   1   0      280.24      299.61     28.65 o 
  13   1   0      522.81      544.86     39.54 o 
  14   1   0        3.95       -7.22     21.81 o 
   0   2   0    25145.22    26025.49    806.97 o 
   1   2   0    14519.75    13877.14    308.96 o 
   2   2   0    11408.72    12152.65    222.79 o 
   3   2   0     1758.55     1439.66     32.55 o 
   4   2   0       17.02        7.11      5.50 o 
   5   2   0       24.38       33.10      7.21 o 
   6   2   0     5934.63     5824.87    117.22 o 
   7   2   0      677.07      674.93     33.61 o 
   8   2   0      820.46      841.42     33.12 o 
   9   2   0     1763.75     1698.08     48.52 o 
  10   2   0      449.59      471.95     30.34 o 
  11   2   0        3.00       -4.77     12.23 o 
  12   2   0      618.71      606.20     34.35 o 
  13   2   0        0.21       -5.49     17.75 o 
  14   2   0        8.24      -10.55     22.49 o 
   0   3   0     3378.39     4262.09    113.10 o 
   1   3   0    13022.65    11177.06    285.34 o 
   2   3   0    23457.58    22283.60    404.49 o 
   3   3   0    29042.03    29426.15    583.25 o 
   4   3   0     1452.65     1474.04     35.45 o 
   5   3   0      784.43      861.43     25.80 o 
   6   3   0     1322.67     1449.06     42.22 o 
   7   3   0     2992.47     3028.02     75.98 o 
   8   3   0       40.51       43.20     11.10 o 
   9   3   0     1468.33     1481.19     44.45 o 
  10   3   0       13.61       19.67     12.60 o 
  11   3   0      731.81      759.70     36.77 o 
  12   3   0       57.56       69.99     20.08 o 
  13   3   0        1.27       -5.13     20.90 o 
  14   3   0        0.58       20.21     23.32 o 
   0   4   0    19025.87    18462.86    473.59 o 
   1   4   0   101130.96    96029.02   2448.82 o 
   2   4   0    78791.43    79307.91   1424.97 o 
   3   4   0     4554.53     4913.28    103.84 o 
   4   4   0    19134.74    19271.73    355.00 o 
   5   4   0       27.29       65.39      8.64 o 
   6   4   0     4472.53     4447.58     92.61 o 
   7   4   0     3105.37     2957.98     86.98 o 
   8   4   0     3447.83     3783.29     85.20 o 
   9   4   0      222.94      202.34     18.38 o 
  10   4   0     1309.33     1391.31     46.34 o 
  11   4   0       62.39       69.69     18.42 o 
  12   4   0      460.42      479.77     35.43 o 
  13   4   0        1.13       26.33     22.19 o 
  14   4   0        0.11        8.64     23.65 o 
   0   5   0      942.90      767.15     27.27 o 
   1   5   0    25975.04    26409.40    583.90 o 
   2   5   0       33.22       14.52      6.10 o 
   3   5   0     2021.52     1931.78     42.40 o 
   4   5   0     4892.78     4477.37     97.58 o 
   5   5   0     1666.49     1901.00     47.94 o 
   6   5   0        3.09       10.00      7.00 o 
   7   5   0      629.37      761.74     28.67 o 
   8   5   0      477.23      509.10     25.48 o 
   9   5   0     1118.84     1141.70     49.25 o 
  10   5   0       41.48       59.81     16.94 o 
  11   5   0      264.53      211.82     25.27 o 
  12   5   0      682.89      568.12     43.48 o 
  13   5   0      152.59      172.25     36.67 o 
  14   5   0       16.18        0.98     32.29 o 
   0   6   0    15234.50    16132.41    418.76 o 
   1   6   0      303.57      354.98     14.28 o 
   2   6   0     8853.53     9038.71    246.71 o 
   3   6   0       21.33        7.81      4.87 o 
   4   6   0     9980.44    10129.68    208.94 o 
   5   6   0     2028.23     1852.77     44.84 o 
   6   6   0     3531.88     3516.86     76.75 o 
   7   6   0     1261.51     1252.76     37.83 o 
   8   6   0       12.05        4.98      9.64 o 
   9   6   0        8.99       -7.10     13.26 o 
  10   6   0       74.87      102.93     19.05 o 
  11   6   0       64.13       40.28     17.77 o 
  12   6   0       67.13       38.60     22.75 o 
  13   6   0        2.07       25.68     23.27 o 
   0   7   0      666.93      751.82     46.33 o 
   1   7   0     2104.35     2031.44     47.91 o 
   2   7   0     1861.16     1560.84     74.18 o 
   3   7   0    10771.31    11240.45    232.07 o 
   4   7   0     1088.49      961.32     36.24 o 
   5   7   0     1897.31     1968.04     47.72 o 
   6   7   0     1839.75     2196.36     53.16 o 
   7   7   0      820.84      832.32     36.86 o 
   8   7   0        6.19       13.57     12.62 o 
   9   7   0      645.47      579.08     34.37 o 
  10   7   0     1121.71     1164.59     50.28 o 
  11   7   0      175.04      172.17     28.10 o 
  12   7   0       49.74       37.59     21.85 o 
  13   7   0      372.56      402.23     40.50 o 
   0   8   0     4810.78     4706.39    131.93 o 
   1   8   0     3147.80     3044.53     68.97 o 
   2   8   0     6690.71     6829.11    161.93 o 
   3   8   0     7012.92     6704.12    144.69 o 
   4   8   0     1273.72     1374.98     35.24 o 
   5   8   0      452.14      474.07     25.59 o 
   6   8   0     3348.71     3514.11     87.14 o 
   7   8   0        9.66        8.15     11.18 o 
   8   8   0      563.74      571.13     34.97 o 
   9   8   0     1225.25     1269.34     48.34 o 
  10   8   0      143.20      148.17     30.82 o 
  11   8   0       10.71        3.46     18.73 o 
  12   8   0      139.69      148.53     31.27 o 
  13   8   0      171.63       39.62     37.17 o 
   0   9   0      687.53      681.17     32.20 o 
   1   9   0      325.96      435.04     21.69 o 
   2   9   0      769.82      871.99     33.25 o 
   3   9   0    13649.04    15076.78    344.43 o 
   4   9   0     2982.50     2947.23     73.27 o 
   5   9   0      970.96     1112.37     38.63 o 
   6   9   0       10.10       23.99     11.35 o 
   7   9   0       53.02       42.71     13.45 o 
   8   9   0        4.14       25.09     14.18 o 
   9   9   0     1973.44     1897.84     61.42 o 
  10   9   0      103.23       86.78     22.49 o 
  11   9   0       37.14       29.65     21.12 o 
  12   9   0        0.24      -20.67     20.67 o 
  13   9   0       25.15       19.16     23.91 o 
   0  10   0      133.88      150.34     23.89 o 
   1  10   0     3263.32     3581.01     81.49 o 
   2  10   0     4643.13     4379.70    111.52 o 
   3  10   0       76.56       77.33     12.21 o 
   4  10   0     1929.20     1845.61     52.67 o 
   5  10   0        1.03       14.55     10.37 o 
   6  10   0       53.01       60.77     13.92 o 
   7  10   0      478.84      541.90     32.12 o 
   8  10   0     1148.64     1192.99     47.69 o 
   9  10   0       49.93       55.79     19.18 o 
  10  10   0      519.53      547.72     41.92 o 
  11  10   0       11.08       -8.20     19.26 o 
  12  10   0      217.26      228.91     32.82 o 
   0  11   0     3917.05     3723.98    133.63 o 
   1  11   0     3316.39     3357.44     78.35 o 
   2  11   0       71.05       71.08     14.00 o 
   3  11   0     2898.54     3387.34     92.28 o 
   4  11   0     1225.74     1082.11     38.16 o 
   5  11   0      117.78      148.67     17.36 o 
   6  11   0     2220.75     2143.59     62.90 o 
   7  11   0       27.19       21.64     13.63 o 
   8  11   0       45.69       40.79     16.05 o 
   9  11   0      171.67      133.26     23.43 o 
  10  11   0       30.56       16.47     19.48 o 
  11  11   0        3.66       20.86     20.88 o 
  12  11   0      415.56      499.22     64.73 o 
   0  12   0     8073.39     8971.99    298.01 o 
   1  12   0      946.43      920.09     36.37 o 
   2  12   0       56.93       10.58      9.14 o 
   3  12   0      965.59      935.76     68.14 o 
   4  12   0      515.23      462.28     30.30 o 
   5  12   0      202.46      218.58     31.15 o 
   6  12   0     1022.83     1144.47     56.52 o 
   7  12   0     1952.63     1982.57     62.20 o 
   8  12   0       77.78       67.71     20.26 o 
   9  12   0       11.13       -3.06     17.28 o 
  10  12   0       21.10       -1.30     19.06 o 
  11  12   0        1.23       12.04     21.87 o 
  12  12   0        7.25        0.76     22.59 o 
   0  13   0       85.17       53.49     42.08 o 
   1  13   0      176.04      166.21     16.00 o 
   2  13   0      563.27      573.51     50.42 o 
   3  13   0       75.08       44.79     14.65 o 
   4  13   0       16.64       35.36     13.31 o 
   5  13   0     2703.35     2653.86     84.49 o 
   6  13   0      489.08      415.45     45.31 o 
   7  13   0      982.83      879.33     49.78 o 
   8  13   0       29.92       14.50     17.89 o 
   9  13   0      120.25      110.79     24.56 o 
  10  13   0      135.34      154.56     29.30 o 
  11  13   0      132.75      171.70     35.65 o 
   0  14   0      744.17      591.48    202.25 o 
   1  14   0     1400.71     1313.82     56.80 o 
   2  14   0        3.05        7.85     11.34 o 
   3  14   0      502.24      468.02     31.40 o 
   4  14   0       40.86       41.04     14.51 o 
   5  14   0       49.22       17.45     13.53 o 
   6  14   0     1005.60      966.55     45.10 o 
   7  14   0       88.10       45.31     22.85 o 
   8  14   0       43.90       54.61     21.49 o 
   9  14   0      561.85      492.26     60.87 o 
  10  14   0       52.42       63.20     24.31 o 
  11  14   0        4.00      -21.65     21.65 o 
   0  15   0     1295.58     1115.27    117.46 o 
   1  15   0      223.24      190.67     22.70 o 
   2  15   0     1337.06     1274.87     57.65 o 
   3  15   0     1045.09     1115.46     48.79 o 
   4  15   0     1651.51     1734.98     76.88 o 
   5  15   0        2.95       -6.22     14.20 o 
   6  15   0        9.27       16.99     16.71 o 
   7  15   0       27.50       30.34     19.97 o 
   8  15   0        2.35       20.81     20.75 o 
   9  15   0       50.19        2.28     23.03 o 
  10  15   0      247.90      262.37     37.84 o 
  11  15   0       93.19       73.28     35.90 o 
   0  16   0       16.82       46.48     24.87 o 
   1  16   0       79.73       63.49     21.60 o 
   2  16   0        7.09       38.71     16.78 o 
   3  16   0      887.91      733.10     50.16 o 
   4  16   0      103.35      115.21     25.54 o 
   5  16   0       51.41       69.93     18.93 o 
   6  16   0       17.41       10.58     17.66 o 
   7  16   0      213.53      300.38     50.04 o 
   8  16   0      413.32      450.11     56.86 o 
   9  16   0      107.26       74.49     25.76 o 
  10  16   0       27.92       37.22     25.93 o 
   0  17   0      187.71      119.98     31.30 o 
   1  17   0      304.91      273.62     28.23 o 
   2  17   0       18.26       28.21     17.23 o 
   3  17   0      530.18      407.21     63.28 o 
   4  17   0        2.74       33.47     16.44 o 
   5  17   0       99.04       59.57     20.85 o 
   6  17   0      857.69      957.02     64.19 o 
   7  17   0        5.93        9.22     20.44 o 
   8  17   0        4.08       -5.65     21.81 o 
   9  17   0       38.85       49.81     26.64 o 
   0  18   0     1109.82     1049.90     77.93 o 
   1  18   0      264.17      243.48     27.61 o 
   2  18   0        1.31       -1.43     16.73 o 
   3  18   0      193.90      156.54     38.62 o 
   4  18   0       52.21       35.85     23.55 o 
   5  18   0      243.35      143.93     79.82 o 
   6  18   0      320.33      266.22     63.09 o 
   7  18   0      147.70       71.94     25.50 o 
   8  18   0       48.61       55.15     25.89 o 
   9  18   0        6.64        4.28     24.71 o 
   0  19   0      295.80      409.25     51.02 o 
   1  19   0       26.67       88.31     26.84 o 
   2  19   0       43.16       19.94     23.23 o 
   3  19   0      196.57      274.96     36.47 o 
   4  19   0       80.62       53.31     25.52 o 
   5  19   0      434.04      339.12     46.50 o 
   6  19   0      137.95      137.68     46.31 o 
   7  19   0       65.59       43.63     34.10 o 
   8  19   0        0.85      -20.50     25.89 o 
   0  20   0      225.36      251.28     56.53 o 
   1  20   0        0.24        5.16     23.79 o 
   2  20   0        3.83      -15.65     22.91 o 
   3  20   0      612.73      604.40     63.05 o 
   4  20   0        7.54      -20.55     28.38 o 
   5  20   0        0.39       -1.88     30.20 o 
   6  20   0       47.48       44.18     36.39 o 
   7  20   0       10.95        5.02     46.48 o 
   0  21   0      171.43      249.99     64.07 o 
   1  21   0       10.25       35.44     30.94 o 
   2  21   0      122.84       45.22     42.71 o 
   3  21   0       47.99       47.74     50.25 o 
   4  21   0      273.37      280.13     69.09 o 
   5  21   0        7.93       26.38     43.97 o 
   6  21   0        5.00       36.43     47.74 o 
   0  22   0       62.25       61.55     48.99 o 
   1  22   0        2.73       32.66     48.99 o 
   2  22   0       76.30       96.73     57.79 o 
   3  22   0      226.75      283.90     69.09 o 
   4  22   0       57.31       35.17     52.76 o 
   1  23   0       69.38      -10.05     48.99 o 
   2  23   0        3.42        2.51     47.74 o 
   2   0   1    34550.67    33657.40    858.47 o 
   4   0   1     4979.05     4892.18    137.26 o 
   6   0   1      862.52     1075.21     44.76 o 
   8   0   1     1775.44     1842.71     70.09 o 
  10   0   1     2299.92     2526.30     93.67 o 
  12   0   1      354.88      453.17     50.50 o 
  14   0   1      194.62      273.19     98.61 o 
   1   1   1    27867.92    26845.59    698.11 o 
   2   1   1     4233.81     4529.04     99.07 o 
   3   1   1      171.91      243.03     10.92 o 
   4   1   1     1450.51     1333.33     35.39 o 
   5   1   1    16310.51    15627.78    289.00 o 
   6   1   1      914.13      931.44     29.06 o 
   7   1   1      737.55      704.49     26.86 o 
   8   1   1      222.67      184.44     16.38 o 
   9   1   1     1146.93     1069.28     38.74 o 
  10   1   1      579.12      647.53     32.70 o 
  11   1   1      292.05      265.80     20.93 o 
  12   1   1       34.34       16.68     14.80 o 
  13   1   1        8.68      -15.18     15.18 o 
  14   1   1       77.96       52.21     29.65 o 
   1   2   1     3374.16     3549.08     67.24 o 
   2   2   1    14021.78    14116.68    253.03 o 
   3   2   1     5140.07     5015.48     88.11 o 
   4   2   1     3785.63     3659.57     69.13 o 
   5   2   1       99.04       81.30      8.28 o 
   6   2   1     2113.87     2173.43     61.26 o 
   7   2   1      846.91      897.14     32.40 o 
   8   2   1     2822.46     2801.11     62.09 o 
   9   2   1      753.55      814.73     31.60 o 
  10   2   1       30.27       19.13     11.33 o 
  11   2   1       71.12       71.47     17.90 o 
  12   2   1      231.36      239.51     23.65 o 
  13   2   1        3.59       12.86     18.73 o 
  14   2   1      267.79      333.13     38.68 o 
   1   3   1     2401.84     2526.31     52.77 o 
   2   3   1     2292.14     2413.33     60.71 o 
   3   3   1       23.67       52.77      5.66 o 
   4   3   1     3087.15     3031.96     58.13 o 
   5   3   1     2604.90     2602.61     53.12 o 
   6   3   1      841.50      846.71     28.42 o 
   7   3   1     5422.78     5352.10    101.66 o 
   8   3   1      146.37      179.91     14.65 o 
   9   3   1       56.60       75.63     13.11 o 
  10   3   1      162.87      141.92     17.19 o 
  11   3   1      749.70      798.54     37.56 o 
  12   3   1       19.39       -0.75     16.95 o 
  13   3   1      373.57      342.77     36.41 o 
  14   3   1        2.91       -1.66     22.31 o 
   1   4   1    11100.68    11063.19    202.48 o 
   2   4   1    40497.25    39170.72    785.92 o 
   3   4   1     3920.20     3791.75     84.17 o 
   4   4   1     5608.64     5478.30    108.88 o 
   5   4   1     1555.98     1714.93     59.55 o 
   6   4   1      740.27      745.43     25.89 o 
   7   4   1       38.26       77.08     11.29 o 
   8   4   1     1736.03     1799.76     57.36 o 
   9   4   1     1070.61     1099.40     49.16 o 
  10   4   1      202.09      210.85     20.12 o 
  11   4   1      494.23      568.10     36.13 o 
  12   4   1        4.62        7.85     17.33 o 
  13   4   1        8.01        3.25     18.34 o 
  14   4   1      170.54      230.33     34.74 o 
   1   5   1    12689.45    12311.13    223.93 o 
   2   5   1    17969.82    17288.35    322.69 o 
   3   5   1     3804.09     4199.15    100.52 o 
   4   5   1     4368.16     4745.23     95.37 o 
   5   5   1     7909.18     7776.44    159.64 o 
   6   5   1     1483.20     1460.14     39.27 o 
   7   5   1      384.63      367.92     20.54 o 
   8   5   1       97.90       62.17     11.52 o 
   9   5   1      135.25      141.34     21.91 o 
  10   5   1       49.64       57.61     16.65 o 
  11   5   1      249.16      338.93     29.19 o 
  12   5   1      104.30      103.52     24.19 o 
  13   5   1        1.42      -11.13     20.19 o 
   1   6   1     3216.27     3527.42     72.85 o 
   2   6   1     2672.39     2787.66     65.04 o 
   3   6   1      161.56      173.06     13.35 o 
   4   6   1    13856.78    13907.62    259.77 o 
   5   6   1      902.12      946.87     28.67 o 
   6   6   1      122.46       95.87     13.58 o 
   7   6   1      110.11      103.60     15.54 o 
   8   6   1      671.05      609.18     28.92 o 
   9   6   1      284.54      289.24     30.18 o 
  10   6   1      911.82      975.32     46.22 o 
  11   6   1      424.46      445.02     37.22 o 
  12   6   1      272.45      280.06     33.26 o 
  13   6   1       42.54       36.67     24.27 o 
   1   7   1      902.24      872.83     22.58 o 
   2   7   1     2756.42     2870.19     60.01 o 
   3   7   1      390.36      297.29     26.59 o 
   4   7   1     1706.59     1758.02     46.11 o 
   5   7   1     6650.14     6596.57    131.72 o 
   6   7   1     1939.66     1802.20     46.62 o 
   7   7   1      550.41      442.59     22.96 o 
   8   7   1        2.22       -6.63     11.14 o 
   9   7   1      100.58       94.18     17.66 o 
  10   7   1      253.65      259.32     25.34 o 
  11   7   1      380.69      360.81     30.40 o 
  12   7   1        2.82       11.02     24.74 o 
  13   7   1        4.35        8.95     20.92 o 
   1   8   1     1403.84     1393.38     33.08 o 
   2   8   1     4808.70     4628.52    104.21 o 
   3   8   1     6971.51     6859.32    172.18 o 
   4   8   1     4184.41     4183.30     96.11 o 
   5   8   1     2176.40     2382.09     57.02 o 
   6   8   1      271.29      249.71     21.20 o 
   7   8   1      276.58      381.59     39.22 o 
   8   8   1     1457.06     1525.32     50.88 o 
   9   8   1      132.47      208.76     33.44 o 
  10   8   1      257.73      235.60     24.97 o 
  11   8   1      244.14      328.15     34.24 o 
  12   8   1       62.82       73.76     29.37 o 
  13   8   1        1.30        8.20     22.12 o 
   1   9   1     1713.13     1637.06     39.09 o 
   2   9   1     1868.68     1888.51     49.85 o 
   3   9   1     1147.74     1126.64     33.02 o 
   4   9   1     2095.93     2330.69     88.12 o 
   5   9   1      265.98      249.15     25.29 o 
   6   9   1      471.71      437.93     26.46 o 
   7   9   1     1062.22     1066.81     40.93 o 
   8   9   1      172.21      174.58     20.21 o 
   9   9   1      192.79      235.71     38.39 o 
  10   9   1       28.51        9.73     15.46 o 
  11   9   1      272.67      251.08     32.26 o 
  12   9   1        1.18        7.72     21.25 o 
  13   9   1      238.27      244.66     36.17 o 
   1  10   1     1545.36     1667.78     39.80 o 
   2  10   1     5995.59     5939.47    144.20 o 
   3  10   1      611.91      696.45     40.27 o 
   4  10   1      772.79      835.48     37.30 o 
   5  10   1      863.70      818.02     48.34 o 
   6  10   1      586.32      519.10     30.05 o 
   7  10   1      947.80      913.48     41.67 o 
   8  10   1     1599.69     1584.06     54.06 o 
   9  10   1       20.89       -5.28     14.66 o 
  10  10   1       42.36       29.26     18.95 o 
  11  10   1       75.17       83.33     23.96 o 
  12  10   1      110.67       93.33     25.87 o 
   1  11   1     2613.27     2769.74     61.30 o 
   2  11   1     1436.40     1415.40     43.30 o 
   3  11   1      161.48      178.93     16.26 o 
   4  11   1      835.24      771.04     60.28 o 
   5  11   1     1039.73      990.37     44.47 o 
   6  11   1      421.53      406.85     27.44 o 
   7  11   1      487.62      582.35     37.76 o 
   8  11   1      441.89      409.48     30.29 o 
   9  11   1      247.03      293.28     31.97 o 
  10  11   1       34.50       -2.51     18.42 o 
  11  11   1      105.30       75.82     24.76 o 
  12  11   1       65.33       21.78     23.45 o 
   1  12   1      107.60      112.62     13.43 o 
   2  12   1      194.74      178.13     18.11 o 
   3  12   1      216.46      181.03     17.30 o 
   4  12   1     1659.19     1631.21     88.75 o 
   5  12   1       78.16       46.18     11.91 o 
   6  12   1      132.59      133.04     18.40 o 
   7  12   1      686.01      706.51     37.84 o 
   8  12   1      241.32      259.10     25.19 o 
   9  12   1       32.40       37.95     19.80 o 
  10  12   1      398.82      377.47     37.90 o 
  11  12   1      239.37      261.91     40.25 o 
  12  12   1       10.88       -9.35     22.72 o 
   1  13   1     3176.81     3162.01     79.87 o 
   2  13   1     1066.83     1089.65     38.24 o 
   3  13   1       36.89       26.02     11.97 o 
   4  13   1      127.05       74.33     14.97 o 
   5  13   1      946.24     1025.19     49.38 o 
   6  13   1      110.91      104.66     17.83 o 
   7  13   1       12.34       -2.11     14.80 o 
   8  13   1      249.54      229.55     28.83 o 
   9  13   1       25.59       14.72     19.71 o 
  10  13   1       66.68       52.26     22.92 o 
  11  13   1       67.20       69.01     26.14 o 
   1  14   1     3660.51     3775.62    105.00 o 
   2  14   1      781.21      804.98     36.28 o 
   3  14   1      667.02      655.84     33.38 o 
   4  14   1      488.12      553.75     31.77 o 
   5  14   1      392.94      348.50     49.50 o 
   6  14   1       54.62       38.18     14.33 o 
   7  14   1      169.18      152.73     22.10 o 
   8  14   1      120.30      123.83     27.90 o 
   9  14   1      205.73      212.82     30.84 o 
  10  14   1      102.59      140.45     28.08 o 
  11  14   1       14.79       52.18     25.88 o 
   1  15   1      756.04      764.51     41.90 o 
   2  15   1      325.93      343.48     28.95 o 
   3  15   1        3.20        7.19     13.13 o 
   4  15   1      135.64      138.31     19.40 o 
   5  15   1      143.02      136.83     20.01 o 
   6  15   1      193.50      114.34     26.13 o 
   7  15   1      262.64      175.80     28.10 o 
   8  15   1      294.64      275.64     44.60 o 
   9  15   1       13.73      -15.54     29.60 o 
  10  15   1       28.85       16.83     22.51 o 
   1  16   1      442.61      432.43     38.07 o 
   2  16   1     1678.86     1787.66     63.98 o 
   3  16   1        0.76       24.22     17.04 o 
   4  16   1      176.42      209.67     22.26 o 
   5  16   1       90.02       40.59     17.31 o 
   6  16   1       22.25       19.45     17.64 o 
   7  16   1       58.80       15.95     18.84 o 
   8  16   1      210.32      269.48     33.34 o 
   9  16   1       12.67       16.99     22.71 o 
  10  16   1      111.27      105.19     27.57 o 
   1  17   1      157.11      136.89     22.89 o 
   2  17   1      895.48      897.56     48.99 o 
   3  17   1      115.07       73.03     20.38 o 
   4  17   1      344.65      377.41     33.54 o 
   5  17   1      134.66      104.97     20.57 o 
   6  17   1       25.42       41.14     20.66 o 
   7  17   1      261.43      245.95     43.77 o 
   8  17   1        5.68       -6.19     21.09 o 
   9  17   1       20.40        2.30     27.29 o 
   1  18   1      146.26      118.67     23.31 o 
   2  18   1       63.03       33.05     19.02 o 
   3  18   1       29.51        8.90     18.46 o 
   4  18   1      113.67       81.16     22.31 o 
   5  18   1      148.55      126.48     41.84 o 
   6  18   1        3.08       39.94     31.94 o 
   7  18   1       60.60       22.45     24.89 o 
   8  18   1       40.87       32.29     27.68 o 
   9  18   1       16.82        1.46     28.16 o 
   1  19   1      334.98      337.79     46.58 o 
   2  19   1      274.53      272.34     43.50 o 
   3  19   1        9.05        9.01     23.35 o 
   4  19   1      116.00      105.24     33.50 o 
   5  19   1      185.23      206.58     43.99 o 
   6  19   1       12.90        1.63     31.52 o 
   7  19   1        3.95      -18.15     59.67 o 
   8  19   1        5.38      -16.93     34.88 o 
   1  20   1      225.03      249.96     44.31 o 
   2  20   1       29.91       43.80     44.60 o 
   3  20   1       34.36        7.08     24.71 o 
   4  20   1       79.93       62.37     61.55 o 
   5  20   1       84.92      100.70     38.45 o 
   6  20   1       19.61       25.31     44.60 o 
   7  20   1        1.00       -0.46     34.19 o 
   1  21   1       62.91       43.36     60.30 o 
   2  21   1       43.99       56.45     34.19 o 
   3  21   1       15.75       38.74     33.61 o 
   4  21   1       72.41       85.92     39.94 o 
   5  21   1       29.71       16.96     33.75 o 
   6  21   1        0.29      -31.33     31.33 o 
   1  22   1       37.38       67.84     36.42 o 
   2  22   1       86.37       52.76     52.76 o 
   3  22   1        8.23       -7.54     45.22 o 
   4  22   1        5.20      -45.22     48.99 o 
   1  23   1       17.55       33.92     51.50 o 
   2  23   1      125.13      118.08     59.04 o 
   0   0   2    77803.61    73333.22   1867.17 o 
   2   0   2    12477.34    11563.37    297.41 o 
   4   0   2     5728.55     5568.18    155.14 o 
   6   0   2     4805.59     4957.31    142.20 o 
   8   0   2     2246.22     2492.55     85.02 o 
  10   0   2      129.60      101.57     19.77 o 
  12   0   2      406.02      451.55     35.98 o 
  14   0   2        3.75       32.18     30.41 o 
   0   1   2     5159.86     5822.67    185.42 o 
   1   1   2    11270.99    10715.99    182.02 o 
   2   1   2     2784.71     3007.56     54.43 o 
   3   1   2      138.81      153.88      8.24 o 
   4   1   2      696.55      571.03     17.18 o 
   5   1   2     3253.08     3051.36     72.86 o 
   6   1   2      460.40      509.09     22.27 o 
   7   1   2      339.13      319.59     27.36 o 
   8   1   2       57.52       49.05      9.77 o 
   9   1   2      968.92     1006.89     38.22 o 
  10   1   2      124.14      133.70     17.18 o 
  11   1   2      390.15      399.44     27.99 o 
  12   1   2      128.85      103.05     22.78 o 
  13   1   2      295.65      299.82     30.32 o 
  14   1   2       14.28       11.67     23.39 o 
   0   2   2    13607.64    13989.33    313.43 o 
   1   2   2     3033.94     3563.14     58.88 o 
   2   2   2     2987.99     2738.22     51.05 o 
   3   2   2     1093.34     1181.89     31.05 o 
   4   2   2     2524.63     2490.74     52.53 o 
   5   2   2      374.59      405.65     18.02 o 
   6   2   2     4442.96     4623.81    112.74 o 
   7   2   2     1420.54     1418.23     51.07 o 
   8   2   2      937.78      915.60     30.47 o 
   9   2   2     1763.73     1823.91     46.91 o 
  10   2   2      856.79      918.77     35.64 o 
  11   2   2       69.53       79.58     14.99 o 
  12   2   2      343.00      341.66     28.00 o 
  13   2   2        9.11       14.07     18.39 o 
  14   2   2        2.07        6.77     23.81 o 
   0   3   2     6210.75     6360.49    147.87 o 
   1   3   2     6021.90     6346.17    111.33 o 
   2   3   2     1859.99     1837.57     33.54 o 
   3   3   2     5326.74     4817.20    101.07 o 
   4   3   2     4573.60     4819.91     88.79 o 
   5   3   2      445.96      482.52     21.55 o 
   6   3   2      935.60      951.30     26.93 o 
   7   3   2     2375.50     2212.97     75.86 o 
   8   3   2      528.64      500.59     23.35 o 
   9   3   2     1268.53     1340.84     46.92 o 
  10   3   2       21.30        9.17     15.44 o 
  11   3   2      145.78      154.09     18.94 o 
  12   3   2       19.14        4.22     14.93 o 
  13   3   2       24.12        0.89     18.19 o 
  14   3   2        3.27      -11.06     23.23 o 
   0   4   2    22434.12    21272.31    472.92 o 
   1   4   2     6407.57     6807.99    110.78 o 
   2   4   2    11058.60    10701.87    183.68 o 
   3   4   2     4376.97     4345.25     85.94 o 
   4   4   2     1996.84     1984.74     49.16 o 
   5   4   2     2568.23     2671.95     54.10 o 
   6   4   2      514.42      511.80     21.02 o 
   7   4   2      631.77      648.22     32.46 o 
   8   4   2     3073.48     2985.53     64.94 o 
   9   4   2      540.98      536.34     28.04 o 
  10   4   2     1045.93      994.41     41.46 o 
  11   4   2       36.63       20.50     14.45 o 
  12   4   2      383.19      394.26     33.37 o 
  13   4   2       12.61       -9.31     17.67 o 
  14   4   2        8.54        2.34     22.52 o 
   0   5   2     2517.11     2192.73     56.89 o 
   1   5   2     8019.79     8185.79    142.18 o 
   2   5   2     6828.35     6720.37    127.55 o 
   3   5   2     6202.61     6242.56    121.73 o 
   4   5   2     3043.81     2987.12     70.01 o 
   5   5   2      233.37      230.48     14.40 o 
   6   5   2      762.11      782.27     28.15 o 
   7   5   2     1159.34     1033.38     33.12 o 
   8   5   2      101.10       83.84     13.23 o 
   9   5   2     1028.39      976.83     39.42 o 
  10   5   2       89.90      103.46     18.50 o 
  11   5   2      128.40      101.74     20.51 o 
  12   5   2      206.39      251.25     30.15 o 
  13   5   2      109.76      102.06     24.32 o 
   0   6   2    25247.13    23543.50    530.86 o 
   1   6   2      105.99      111.64      6.95 o 
   2   6   2     1360.77     1739.16     42.11 o 
   3   6   2      443.53      493.10     18.92 o 
   4   6   2     4356.71     4743.37     98.10 o 
   5   6   2      378.22      426.95     20.97 o 
   6   6   2     1266.28     1183.33     34.75 o 
   7   6   2     1839.04     1973.07     65.92 o 
   8   6   2      328.19      292.88     20.34 o 
   9   6   2       55.60       43.10     14.92 o 
  10   6   2      114.90      119.22     19.47 o 
  11   6   2        4.58        8.76     15.99 o 
  12   6   2      103.37      132.73     23.27 o 
  13   6   2       37.90       25.64     23.39 o 
   0   7   2     2593.32     2559.03     64.32 o 
   1   7   2      261.62      244.86     12.90 o 
   2   7   2       60.25       83.58      7.93 o 
   3   7   2     5625.96     5684.60    114.70 o 
   4   7   2      679.30      666.72     23.63 o 
   5   7   2     1201.83     1141.79     59.18 o 
   6   7   2      238.78      205.14     15.34 o 
   7   7   2      153.61      153.11     21.58 o 
   8   7   2      355.03      385.31     27.15 o 
   9   7   2     1718.53     1671.13     57.19 o 
  10   7   2      491.87      489.44     33.56 o 
  11   7   2      117.12      145.62     22.89 o 
  12   7   2       29.93        5.52     17.38 o 
  13   7   2      278.89      227.65     33.54 o 
   0   8   2     3430.50     2958.50     92.79 o 
   1   8   2     3543.30     3595.67     67.37 o 
   2   8   2     1152.95     1137.09     29.07 o 
   3   8   2     2694.68     2585.73     62.56 o 
   4   8   2      133.36      148.78     12.19 o 
   5   8   2      241.57      260.66     32.21 o 
   6   8   2     1482.93     1403.73     45.67 o 
   7   8   2       94.23      119.93     16.33 o 
   8   8   2      302.56      369.15     27.54 o 
   9   8   2      998.69     1034.17     47.48 o 
  10   8   2      528.17      538.52     35.57 o 
  11   8   2        0.29       -6.84     15.66 o 
  12   8   2      225.82      214.09     35.69 o 
  13   8   2       22.27       -3.80     20.68 o 
   0   9   2     2509.95     2541.88     78.28 o 
   1   9   2      391.03      388.50     13.74 o 
   2   9   2     1094.17     1081.44     29.26 o 
   3   9   2    19414.14    18526.43    374.09 o 
   4   9   2     4496.15     4376.54     92.55 o 
   5   9   2      320.67      317.53     21.68 o 
   6   9   2      143.43      138.43     15.94 o 
   7   9   2        5.45        3.30     11.51 o 
   8   9   2      312.73      278.98     24.83 o 
   9   9   2      808.68      846.63     51.01 o 
  10   9   2       51.62       50.11     17.16 o 
  11   9   2       49.47       50.02     19.37 o 
  12   9   2        0.38      -19.16     28.29 o 
  13   9   2        2.89       -2.52     28.11 o 
   0  10   2      172.62      173.05     15.63 o 
   1  10   2     1977.76     1976.78     45.91 o 
   2  10   2     3518.34     3736.63     79.49 o 
   3  10   2      292.29      296.70     16.35 o 
   4  10   2     1228.04     1178.28     43.46 o 
   5  10   2      272.54      268.00     20.81 o 
   6  10   2       59.25       35.85     11.63 o 
   7  10   2      810.16      817.48     42.62 o 
   8  10   2      681.00      679.86     37.87 o 
   9  10   2       20.27       22.10     16.26 o 
  10  10   2      415.71      405.18     32.63 o 
  11  10   2       39.82       40.94     21.08 o 
  12  10   2      175.05      231.56     33.04 o 
   0  11   2     2206.44     2192.13     62.48 o 
   1  11   2     1397.23     1360.70     41.24 o 
   2  11   2      204.70      219.98     17.07 o 
   3  11   2     3404.90     3310.07     84.57 o 
   4  11   2      879.52      936.29     42.97 o 
   5  11   2       50.00       39.90     12.46 o 
   6  11   2      501.04      525.89     48.16 o 
   7  11   2      304.42      314.36     29.11 o 
   8  11   2      239.69      198.62     22.97 o 
   9  11   2      365.12      342.25     42.26 o 
  10  11   2        6.84        2.40     18.05 o 
  11  11   2       16.84        4.80     21.38 o 
  12  11   2      209.18      196.37     32.83 o 
   0  12   2     1812.27     1862.65     73.50 o 
   1  12   2     1000.22      967.40     33.42 o 
   2  12   2      495.62      568.73     28.37 o 
   3  12   2       73.41      101.61     15.69 o 
   4  12   2     1638.03     1766.86     80.21 o 
   5  12   2      874.38      937.89     40.57 o 
   6  12   2      956.59      912.24     42.12 o 
   7  12   2     1029.38     1063.71     51.48 o 
   8  12   2      138.32      149.02     21.74 o 
   9  12   2       16.89        9.15     16.00 o 
  10  12   2      121.83      120.70     36.11 o 
  11  12   2        2.82        8.85     21.03 o 
  12  12   2       47.86       38.63     25.36 o 
   0  13   2     1262.60     1408.49     70.61 o 
   1  13   2      593.61      571.82     27.79 o 
   2  13   2      756.50      792.89     34.05 o 
   3  13   2      652.56      660.76     36.18 o 
   4  13   2      548.21      537.35     30.71 o 
   5  13   2     2067.12     2131.10     63.00 o 
   6  13   2      367.86      366.61     27.79 o 
   7  13   2      671.72      485.44     50.45 o 
   8  13   2       63.39       27.33     16.72 o 
   9  13   2      239.71      268.04     31.00 o 
  10  13   2      154.58      154.87     29.14 o 
  11  13   2       41.85       29.11     23.89 o 
   0  14   2      989.58     1106.11     62.62 o 
   1  14   2      653.05      765.09     41.17 o 
   2  14   2      205.26      207.01     19.16 o 
   3  14   2      729.87      800.56     37.21 o 
   4  14   2       48.63       28.83     13.49 o 
   5  14   2      105.88       62.71     15.40 o 
   6  14   2     1284.33     1311.16     50.45 o 
   7  14   2       27.01        2.04     15.51 o 
   8  14   2        2.24        0.57     13.85 o 
   9  14   2      218.53      258.72     39.35 o 
  10  14   2        5.37       19.88     22.42 o 
  11  14   2        8.41        7.97     24.07 o 
   0  15   2       85.19      137.76     29.52 o 
   1  15   2       72.70       43.82     16.64 o 
   2  15   2      928.25      973.12     49.28 o 
   3  15   2      824.18      887.69     58.24 o 
   4  15   2     1945.72     1887.63     60.76 o 
   5  15   2       36.39        0.58     13.82 o 
   6  15   2       40.73       33.13     23.70 o 
   7  15   2      521.91      560.01     36.73 o 
   8  15   2       19.63       23.29     19.29 o 
   9  15   2       86.30       81.08     35.92 o 
  10  15   2      106.16       56.53     26.12 o 
   0  16   2      126.28       58.91     26.38 o 
   1  16   2        7.19       -8.87     13.82 o 
   2  16   2       34.09       71.45     20.49 o 
   3  16   2      493.65      508.84     36.66 o 
   4  16   2      525.31      509.82     32.59 o 
   5  16   2       19.74       22.95     14.97 o 
   6  16   2      125.59       70.04     26.54 o 
   7  16   2      174.42      185.69     28.12 o 
   8  16   2      284.08      327.10     41.79 o 
   9  16   2      147.45      185.24     35.76 o 
  10  16   2       40.81       38.68     29.62 o 
   0  17   2        8.17       11.31     23.98 o 
   1  17   2       73.85       84.26     20.41 o 
   2  17   2       10.34        6.69     19.38 o 
   3  17   2      284.60      253.43     33.25 o 
   4  17   2       26.40        3.08     21.12 o 
   5  17   2      104.86       57.48     24.75 o 
   6  17   2      453.35      450.14     37.98 o 
   7  17   2        1.58       -7.00     20.88 o 
   8  17   2       28.59       11.53     25.12 o 
   9  17   2       50.85        9.03     25.86 o 
   0  18   2      718.14      771.31     94.22 o 
   1  18   2      355.45      498.22     53.27 o 
   2  18   2        2.31       13.87     21.15 o 
   3  18   2       76.95       92.48     26.25 o 
   4  18   2      104.68       90.45     26.84 o 
   5  18   2       61.70       46.27     25.23 o 
   6  18   2      225.30      157.19     40.74 o 
   7  18   2      287.42      236.17     48.99 o 
   8  18   2        8.84       12.22     31.17 o 
   9  18   2        0.48       29.06     27.64 o 
   0  19   2       92.68      135.67     47.74 o 
   1  19   2      192.03      167.26     40.83 o 
   2  19   2        8.43       22.20     36.43 o 
   3  19   2       92.62       44.52     25.32 o 
   4  19   2      142.06       53.23     28.04 o 
   5  19   2      287.79      291.09     50.54 o 
   6  19   2      296.43      320.26     62.18 o 
   7  19   2       90.05       41.87     36.29 o 
   8  19   2        0.56       -1.65     33.98 o 
   0  20   2      342.95      290.18     66.58 o 
   1  20   2       13.12       23.87     29.31 o 
   2  20   2        2.08      -13.64     28.38 o 
   3  20   2      396.13      448.43     46.85 o 
   4  20   2        2.36       -8.96     26.76 o 
   5  20   2       24.75       58.80     35.01 o 
   6  20   2       84.45       80.69     40.06 o 
   7  20   2        0.83        6.83     36.47 o 
   0  21   2      101.06       66.58     50.25 o 
   1  21   2        7.28        9.94     35.17 o 
   2  21   2       98.57      173.46     41.30 o 
   3  21   2       58.70      100.44     42.36 o 
   4  21   2      222.38      166.83     45.20 o 
   5  21   2       11.26       17.33     36.79 o 
   6  21   2        1.74      -31.52     31.52 o 
   0  22   2       45.12       54.02     52.76 o 
   1  22   2        4.76      -16.51     31.05 o 
   2  22   2       99.89       36.09     52.13 o 
   3  22   2      227.24      193.46     66.58 o 
   4  22   2       38.98       16.52     34.99 o 
   0  23   2       82.00       61.55     54.02 o 
   1  23   2       24.35       11.67     37.06 o 
   2  23   2        0.23       51.50     54.02 o 
   2   0   3    13495.87    12371.40    287.22 o 
   4   0   3     1448.03     1263.93     38.59 o 
   6   0   3     1094.86     1115.46     51.86 o 
   8   0   3     1313.55     1218.27     63.82 o 
  10   0   3     1147.17     1113.63     49.33 o 
  12   0   3      310.19      282.42     51.47 o 
  14   0   3      201.50      247.47     39.74 o 
   1   1   3      713.16      755.82     18.82 o 
   2   1   3     3367.11     3241.36     51.48 o 
   3   1   3      544.35      596.62     17.73 o 
   4   1   3      243.94      261.01     12.27 o 
   5   1   3     9893.62     9411.17    165.95 o 
   6   1   3     2380.94     2427.00     51.59 o 
   7   1   3      528.72      505.97     21.86 o 
   8   1   3      215.57      201.71     15.48 o 
   9   1   3      311.82      284.00     18.41 o 
  10   1   3       27.41       12.51     10.29 o 
  11   1   3      400.62      422.09     27.40 o 
  12   1   3        4.36        2.16     13.27 o 
  13   1   3       18.51       14.79     17.06 o 
  14   1   3       39.84       45.34     22.19 o 
   1   2   3     2650.86     2736.38     46.76 o 
   2   2   3     2364.29     2170.31     39.39 o 
   3   2   3      987.23      951.85     22.94 o 
   4   2   3     3189.30     3196.68     66.08 o 
   5   2   3     1569.24     1612.56     41.78 o 
   6   2   3     2015.67     2037.10     70.64 o 
   7   2   3      314.77      277.42     16.39 o 
   8   2   3     2812.59     2799.16     68.22 o 
   9   2   3      246.31      262.26     25.51 o 
  10   2   3      159.42      185.62     23.39 o 
  11   2   3       77.51       83.51     16.52 o 
  12   2   3       34.15       29.15     16.50 o 
  13   2   3        3.16       11.12     18.32 o 
  14   2   3      128.80      109.88     29.54 o 
   1   3   3      700.00      694.75     15.91 o 
   2   3   3     1988.10     2044.60     35.17 o 
   3   3   3      586.21      562.30     16.54 o 
   4   3   3      398.81      335.01     19.66 o 
   5   3   3      582.61      538.82     30.03 o 
   6   3   3      156.26      167.21     12.45 o 
   7   3   3     3910.49     3726.22    120.21 o 
   8   3   3      111.83       74.45     11.79 o 
   9   3   3      269.12      251.84     21.79 o 
  10   3   3      193.69      165.19     16.96 o 
  11   3   3      417.01      369.67     24.72 o 
  12   3   3        0.93       -7.59     13.95 o 
  13   3   3      210.51      209.57     59.69 o 
  14   3   3       17.75       13.41     22.90 o 
   1   4   3      632.45      668.96     15.96 o 
   2   4   3     5808.31     5583.20     86.78 o 
   3   4   3     1346.59     1307.64     34.36 o 
   4   4   3     1983.24     1965.76     41.93 o 
   5   4   3      375.00      432.06     20.51 o 
   6   4   3      614.98      661.21     23.60 o 
   7   4   3       72.28       72.88     10.18 o 
   8   4   3      833.81      767.40     29.58 o 
   9   4   3      276.09      287.60     20.21 o 
  10   4   3       55.01       34.49     12.81 o 
  11   4   3      265.07      301.30     28.65 o 
  12   4   3       44.79       35.32     19.30 o 
  13   4   3       15.01       -3.71     18.81 o 
   1   5   3     2366.06     2350.29     41.84 o 
   2   5   3     2206.54     2133.54     42.41 o 
   3   5   3      570.17      613.44     19.85 o 
   4   5   3     1361.92     1395.34     35.48 o 
   5   5   3     4941.35     4515.58     94.10 o 
   6   5   3     1054.97     1085.38     30.28 o 
   7   5   3      256.16      308.36     17.70 o 
   8   5   3      406.27      448.17     24.66 o 
   9   5   3       81.76       42.64     12.66 o 
  10   5   3      133.82      112.42     20.50 o 
  11   5   3      377.80      446.50     37.85 o 
  12   5   3       69.15       86.20     21.44 o 
  13   5   3       17.41        9.05     20.18 o 
   1   6   3      326.90      354.24     11.49 o 
   2   6   3     3962.44     3873.95     76.69 o 
   3   6   3      567.87      527.53     19.29 o 
   4   6   3     2073.42     1911.07     44.92 o 
   5   6   3     1178.02     1213.53     34.37 o 
   6   6   3       47.32       26.91      8.63 o 
   7   6   3      247.06      262.61     18.53 o 
   8   6   3     1057.88     1092.58     37.51 o 
   9   6   3      436.22      405.49     28.81 o 
  10   6   3      733.52      802.18     41.78 o 
  11   6   3      117.48      103.71     24.80 o 
  12   6   3      153.11      150.52     24.38 o 
  13   6   3       75.65       63.27     22.67 o 
   1   7   3      909.66      843.74     19.15 o 
   2   7   3       94.17      110.86      7.03 o 
   3   7   3      286.62      284.96     14.89 o 
   4   7   3      127.99      135.03     13.48 o 
   5   7   3     3889.88     3613.22     77.57 o 
   6   7   3      477.90      571.27     39.22 o 
   7   7   3       95.81       74.82     11.92 o 
   8   7   3       49.21       32.29     14.23 o 
   9   7   3      292.05      321.77     26.56 o 
  10   7   3       48.48       35.31     21.72 o 
  11   7   3      447.60      445.49     33.34 o 
  12   7   3        5.53       -8.37     17.30 o 
  13   7   3        5.09       11.33     20.73 o 
   1   8   3     5325.18     5391.72     98.57 o 
   2   8   3     2217.90     2193.34     47.83 o 
   3   8   3      931.40     1008.99     35.07 o 
   4   8   3     4132.53     4129.96     87.32 o 
   5   8   3      670.66      767.04     31.93 o 
   6   8   3       45.00       19.60     10.69 o 
   7   8   3      110.48       53.52     14.30 o 
   8   8   3      999.18     1007.53     72.60 o 
   9   8   3       87.60       94.35     18.29 o 
  10   8   3      197.59      218.20     24.97 o 
  11   8   3       86.93      123.06     22.23 o 
  12   8   3      108.94       95.07     22.83 o 
  13   8   3        7.85        5.20     20.28 o 
   1   9   3      373.77      377.58     14.52 o 
   2   9   3      523.42      534.52     20.61 o 
   3   9   3      414.84      390.06     18.45 o 
   4   9   3      168.68      163.55     13.24 o 
   5   9   3      749.73      758.88     39.78 o 
   6   9   3      160.50      209.50     19.53 o 
   7   9   3     1754.99     1801.53     63.99 o 
   8   9   3       72.12       83.04     16.89 o 
   9   9   3      472.30      462.44     32.03 o 
  10   9   3        9.67        7.18     14.99 o 
  11   9   3      333.58      329.11     33.29 o 
  12   9   3        5.27        7.31     21.67 o 
  13   9   3      209.33      190.46     44.83 o 
   1  10   3      661.84      637.60     20.33 o 
   2  10   3     4381.43     4338.21     88.98 o 
   3  10   3      460.11      460.83     20.64 o 
   4  10   3     1213.96     1176.16     47.83 o 
   5  10   3      411.99      454.01     27.10 o 
   6  10   3      456.73      483.66     29.13 o 
   7  10   3      512.39      510.60     35.61 o 
   8  10   3     1144.02     1186.20     55.69 o 
   9  10   3       16.80       25.01     16.48 o 
  10  10   3        4.87       16.79     18.76 o 
  11  10   3       30.88       26.67     19.00 o 
  12  10   3       62.46       28.36     23.71 o 
   1  11   3     1609.46     1532.79     43.68 o 
   2  11   3      509.89      558.54     22.47 o 
   3  11   3      223.70      239.22     24.55 o 
   4  11   3      208.76      238.36     22.79 o 
   5  11   3      584.76      643.38     33.13 o 
   6  11   3      795.93      702.00     36.48 o 
   7  11   3      309.60      464.36     30.81 o 
   8  11   3       48.69       26.41     14.01 o 
   9  11   3      228.44      181.13     23.59 o 
  10  11   3       56.67       49.08     18.82 o 
  11  11   3      194.41      202.19     31.25 o 
  12  11   3      103.66       71.31     26.33 o 
   1  12   3      695.51      718.12     36.93 o 
   2  12   3      582.12      529.73     27.11 o 
   3  12   3      540.07      555.65     28.76 o 
   4  12   3     1088.63     1092.14     41.13 o 
   5  12   3      726.63      669.21     34.42 o 
   6  12   3      107.00      115.60     18.57 o 
   7  12   3      561.01      624.80     36.01 o 
   8  12   3      467.06      535.06     34.75 o 
   9  12   3        9.54        8.17     15.09 o 
  10  12   3      258.28      322.87     41.33 o 
  11  12   3      220.97      210.49     31.74 o 
  12  12   3        5.11        8.44     22.29 o 
   1  13   3     1701.86     1590.20     48.27 o 
   2  13   3      685.52      707.74     32.90 o 
   3  13   3       50.54       27.67     12.23 o 
   4  13   3       23.27        4.55     11.43 o 
   5  13   3     1999.87     2035.40     70.76 o 
   6  13   3      553.21      608.46     35.38 o 
   7  13   3      171.00      166.80     22.50 o 
   8  13   3      278.08      268.86     27.08 o 
   9  13   3       22.08       11.09     16.32 o 
  10  13   3       10.69       11.63     21.90 o 
  11  13   3       83.25      104.95     28.36 o 
   1  14   3     1293.31     1317.77     52.22 o 
   2  14   3      576.74      593.55     30.94 o 
   3  14   3      784.33      815.62     38.17 o 
   4  14   3      428.70      388.41     32.43 o 
   5  14   3      474.81      482.93     30.84 o 
   6  14   3      103.02       84.74     17.84 o 
   7  14   3      175.21      153.88     22.42 o 
   8  14   3      226.98      285.92     28.63 o 
   9  14   3       75.92       68.44     20.73 o 
  10  14   3      125.52      134.94     32.52 o 
  11  14   3       10.78       15.80     26.40 o 
   1  15   3     1024.70     1140.83     50.59 o 
   2  15   3      743.88      722.52     59.29 o 
   3  15   3       13.47        8.02     16.15 o 
   4  15   3       42.47       56.08     19.89 o 
   5  15   3       85.24       84.71     20.48 o 
   6  15   3       94.11      119.41     37.17 o 
   7  15   3      362.52      470.02     47.02 o 
   8  15   3      167.62      175.37     27.68 o 
   9  15   3       16.98       -3.49     24.71 o 
  10  15   3       15.01       15.42     27.66 o 
   1  16   3      512.29      641.06     59.67 o 
   2  16   3     1133.61     1119.19     65.18 o 
   3  16   3       62.16       72.42     24.81 o 
   4  16   3       67.66       54.44     22.14 o 
   5  16   3       96.05      124.76     23.80 o 
   6  16   3      385.47      284.01     38.52 o 
   7  16   3       97.00      114.40     25.57 o 
   8  16   3      184.75      177.72     33.02 o 
   9  16   3        0.76        4.57     25.12 o 
  10  16   3       37.24       12.70     29.81 o 
   1  17   3      426.78      479.22     52.39 o 
   2  17   3      340.63      371.18     39.15 o 
   3  17   3       73.17       69.18     23.85 o 
   4  17   3      152.79      191.67     32.99 o 
   5  17   3      279.52      329.39     39.10 o 
   6  17   3      197.73      187.96     28.27 o 
   7  17   3      395.77      466.68     40.44 o 
   8  17   3       51.29        8.34     25.38 o 
   9  17   3       24.79       24.04     27.88 o 
   1  18   3       67.88       46.76     27.72 o 
   2  18   3       26.79       26.68     22.96 o 
   3  18   3       27.68       29.37     23.35 o 
   4  18   3      158.74      193.53     33.46 o 
   5  18   3      109.21      114.79     30.13 o 
   6  18   3       12.71       49.75     29.08 o 
   7  18   3       43.75       41.55     35.57 o 
   8  18   3       68.75       57.62     37.86 o 
   1  19   3      224.47      260.21     43.53 o 
   2  19   3      188.71      150.97     37.28 o 
   3  19   3       43.03       17.86     28.19 o 
   4  19   3       40.88       43.73     27.48 o 
   5  19   3      295.79      231.39     38.62 o 
   6  19   3       58.93       65.97     38.57 o 
   7  19   3       13.59       11.77     34.88 o 
   8  19   3       16.42       58.14     97.98 o 
   1  20   3      120.99       92.71     40.20 o 
   2  20   3       33.99       13.22     30.64 o 
   3  20   3      107.16      137.96     33.21 o 
   4  20   3       99.07      108.93     31.88 o 
   5  20   3       98.52      125.78     34.96 o 
   6  20   3       12.87      -15.14     33.61 o 
   7  20   3       11.12       14.33     34.41 o 
   1  21   3      158.20      162.66     40.23 o 
   2  21   3       54.87       93.44     69.09 o 
   3  21   3        5.23       39.83     27.80 o 
   4  21   3       14.86       18.21     29.90 o 
   5  21   3       31.65       78.85     38.92 o 
   6  21   3       26.77      -23.87     42.71 o 
   1  22   3       44.05       26.24     35.97 o 
   2  22   3      176.38      164.32     46.16 o 
   3  22   3        3.64      -16.08     33.30 o 
   4  22   3       16.26      -16.95     34.68 o 
   1  23   3       28.41       10.76     37.68 o 
   0   0   4   119400.30   123402.80   3134.67 o 
   2   0   4     4199.30     3717.31     79.44 o 
   4   0   4      372.66      371.40     18.87 o 
   6   0   4     6201.41     6141.90    150.84 o 
   8   0   4     2135.06     2096.72     67.07 o 
  10   0   4       14.97       -6.27     13.82 o 
  12   0   4      277.94      268.88     38.80 o 
  14   0   4        6.66       19.27     26.06 o 
   0   1   4     1871.84     1939.87     45.04 o 
   1   1   4    18117.85    17000.54    239.79 o 
   2   1   4     3852.17     3861.58     64.38 o 
   3   1   4      764.51      735.95     16.71 o 
   4   1   4     1229.69     1250.75     28.18 o 
   5   1   4     1639.26     1646.18     34.42 o 
   6   1   4      382.70      316.18     15.16 o 
   7   1   4     1679.64     1736.21     38.89 o 
   8   1   4      206.46      212.05     14.76 o 
   9   1   4      844.39      837.74     30.95 o 
  10   1   4       53.72       45.55     13.32 o 
  11   1   4      204.35      227.65     20.50 o 
  12   1   4       17.76       16.92     16.30 o 
  13   1   4      156.68      186.35     23.90 o 
  14   1   4        5.83       21.04     19.19 o 
   0   2   4    33192.17    34332.15    893.89 o 
   1   2   4     3969.81     3973.78     67.84 o 
   2   2   4     5569.49     5282.15     82.86 o 
   3   2   4      733.11      871.32     17.46 o 
   4   2   4       22.90       21.93      5.35 o 
   5   2   4      182.11      160.68     10.14 o 
   6   2   4     2731.24     2584.08     51.27 o 
   7   2   4     1076.67     1141.57     29.69 o 
   8   2   4      677.45      691.13     26.06 o 
   9   2   4     1065.18     1093.81     32.68 o 
  10   2   4      362.19      338.41     22.94 o 
  11   2   4        5.49       -6.59     12.05 o 
  12   2   4      430.02      445.31     39.14 o 
  13   2   4       10.12       -4.50     17.01 o 
  14   2   4        1.88        1.00     29.85 o 
   0   3   4     1896.93     1906.97     44.43 o 
   1   3   4      261.25      288.32     12.11 o 
   2   3   4     1264.07     1362.17     29.25 o 
   3   3   4     9886.31     9031.83    138.14 o 
   4   3   4      207.28      191.57     15.06 o 
   5   3   4       78.19       57.11     11.83 o 
   6   3   4      618.86      593.63     24.36 o 
   7   3   4      766.07      793.88     29.01 o 
   8   3   4      423.81      434.89     22.67 o 
   9   3   4     1807.07     1801.25     56.94 o 
  10   3   4       94.29       71.13     14.24 o 
  11   3   4       62.59       37.65     14.27 o 
  12   3   4        1.78        6.12     14.73 o 
  13   3   4       45.64       26.15     22.05 o 
   0   4   4    10001.39     9024.60    206.55 o 
   1   4   4     6637.33     6918.55    113.72 o 
   2   4   4     1548.53     1418.99     29.19 o 
   3   4   4      237.92      204.83     10.06 o 
   4   4   4     3897.17     3728.87     71.78 o 
   5   4   4      351.26      382.10     17.38 o 
   6   4   4     1171.44     1112.78     32.99 o 
   7   4   4     1225.34     1134.67     32.93 o 
   8   4   4      989.18      977.85     33.40 o 
   9   4   4      187.61      128.92     14.86 o 
  10   4   4     1160.43     1304.25     50.23 o 
  11   4   4       19.55        8.29     12.74 o 
  12   4   4      205.81       89.80     37.37 o 
  13   4   4       52.54       28.56     22.81 o 
   0   5   4      962.54     1109.63     32.12 o 
   1   5   4     2339.78     2310.92     43.06 o 
   2   5   4     1149.62     1159.12     24.91 o 
   3   5   4     4578.90     4418.61     75.43 o 
   4   5   4     2109.89     2149.89     45.55 o 
   5   5   4      259.93      217.96     16.59 o 
   6   5   4      690.13      728.91     25.83 o 
   7   5   4      657.25      649.74     26.80 o 
   8   5   4      190.82      171.40     16.37 o 
   9   5   4      774.89      824.04     33.73 o 
  10   5   4       20.19       13.58     12.52 o 
  11   5   4       13.66        8.28     15.88 o 
  12   5   4      131.37      162.14     24.46 o 
  13   5   4       73.85       66.38     23.06 o 
   0   6   4    14436.18    13588.06    278.22 o 
   1   6   4      622.26      696.13     23.88 o 
   2   6   4      956.14      853.13     21.72 o 
   3   6   4      140.30      164.19      9.63 o 
   4   6   4     2900.30     2708.11     61.43 o 
   5   6   4      382.70      379.32     19.62 o 
   6   6   4     2070.16     2100.03     52.87 o 
   7   6   4      731.20      726.28     33.00 o 
   8   6   4      167.56      209.15     18.39 o 
   9   6   4       39.27       40.85     13.15 o 
  10   6   4      322.05      409.88     60.08 o 
  11   6   4       15.81       12.64     15.99 o 
  12   6   4      191.27      170.24     27.20 o 
  13   6   4       34.89        5.49     19.46 o 
   0   7   4     1676.11     1794.16     49.40 o 
   1   7   4      961.87      833.63     20.00 o 
   2   7   4      344.52      320.71     13.22 o 
   3   7   4     1848.09     1963.16     41.34 o 
   4   7   4     1189.53     1119.22     32.95 o 
   5   7   4     1463.13     1376.66     38.40 o 
   6   7   4       67.53       67.20     11.76 o 
   7   7   4      551.88      564.50     27.38 o 
   8   7   4      144.39      137.13     17.79 o 
   9   7   4     1017.67     1038.95     48.02 o 
  10   7   4      503.41      452.48     32.33 o 
  11   7   4      197.43      189.02     24.73 o 
  12   7   4      123.66      104.97     27.32 o 
  13   7   4      153.56      150.07     27.37 o 
   0   8   4      738.71      778.85     25.01 o 
   1   8   4      697.19      728.65     18.96 o 
   2   8   4      695.38      634.40     19.29 o 
   3   8   4      144.67      158.10     18.19 o 
   4   8   4     2190.14     2213.92     53.37 o 
   5   8   4      360.67      358.57     20.07 o 
   6   8   4      352.08      370.62     21.27 o 
   7   8   4       65.94       36.47     12.67 o 
   8   8   4       65.11       64.04     16.84 o 
   9   8   4      571.02      626.55     46.20 o 
  10   8   4      368.28      386.70     30.98 o 
  11   8   4       48.91       49.62     19.36 o 
  12   8   4      205.65      261.25     29.33 o 
  13   8   4       28.77       42.84     22.49 o 
   0   9   4      716.97      623.82     31.08 o 
   1   9   4      531.55      495.61     20.18 o 
   2   9   4      933.41      956.30     24.51 o 
   3   9   4     8764.78     9342.30    196.93 o 
   4   9   4     1291.01     1344.10     37.65 o 
   5   9   4      321.95      371.94     20.24 o 
   6   9   4       59.27       26.23     12.10 o 
   7   9   4       98.00       54.44     14.52 o 
   8   9   4      137.89      119.63     19.17 o 
   9   9   4      721.59      709.00     55.98 o 
  10   9   4       96.33       88.73     20.30 o 
  11   9   4       24.02       17.48     16.95 o 
  12   9   4       22.89       40.72     20.62 o 
   0  10   4      473.58      511.67     21.20 o 
   1  10   4      995.74     1034.69     26.85 o 
   2  10   4     1708.00     1709.52     43.04 o 
   3  10   4      138.12      131.71     12.39 o 
   4  10   4     3229.51     3404.32     75.30 o 
   5  10   4       42.84       14.98     12.82 o 
   6  10   4       34.61       50.53     13.32 o 
   7  10   4      448.44      433.74     29.80 o 
   8  10   4      668.84      715.92     39.27 o 
   9  10   4       26.76       23.32     15.06 o 
  10  10   4      429.23      488.28     35.58 o 
  11  10   4       23.61       25.15     18.96 o 
  12  10   4       56.66       72.28     22.56 o 
   0  11   4     1518.50     1455.00     52.56 o 
   1  11   4      653.82      648.32     24.49 o 
   2  11   4      355.45      355.62     18.44 o 
   3  11   4     1690.22     1909.30     53.84 o 
   4  11   4      859.89      841.18     42.01 o 
   5  11   4       18.04       12.94     11.75 o 
   6  11   4     1001.74     1171.95     44.78 o 
   7  11   4      153.15      163.63     20.35 o 
   8  11   4       69.38       57.25     25.93 o 
   9  11   4      399.40      476.68     33.97 o 
  10  11   4       20.79        2.43     17.96 o 
  11  11   4       20.65        9.12     19.10 o 
  12  11   4      175.95      233.19     34.45 o 
   0  12   4     1394.83     1281.81     78.51 o 
   1  12   4      299.18      306.30     17.85 o 
   2  12   4       40.27       54.49     12.16 o 
   3  12   4      832.11      924.98     37.50 o 
   4  12   4      761.54      815.63     37.17 o 
   5  12   4      238.24      281.38     23.39 o 
   6  12   4     1158.59     1130.72     54.76 o 
   7  12   4      800.12      785.76     41.00 o 
   8  12   4       42.04       45.01     17.25 o 
   9  12   4       79.68       76.36     20.49 o 
  10  12   4       67.79       92.22     21.72 o 
  11  12   4       31.58       44.04     22.97 o 
  12  12   4       80.86      115.31     38.27 o 
   0  13   4     1077.22     1118.47     67.84 o 
   1  13   4      930.99      926.12     43.27 o 
   2  13   4      127.96      165.38     17.34 o 
   3  13   4      449.47      463.75     27.44 o 
   4  13   4      339.90      354.67     26.55 o 
   5  13   4     1106.59     1119.35     83.59 o 
   6  13   4      116.52      177.76     22.30 o 
   7  13   4      726.01      673.13     39.19 o 
   8  13   4       53.55       15.72     18.37 o 
   9  13   4      175.22      204.99     29.73 o 
  10  13   4       62.86       61.74     22.86 o 
  11  13   4       50.36       21.87     27.14 o 
   0  14   4      628.88      670.82     80.40 o 
   1  14   4      485.15      498.00     40.29 o 
   2  14   4      244.24      203.45     29.21 o 
   3  14   4      442.65      397.81     30.22 o 
   4  14   4      301.02      253.19     26.74 o 
   5  14   4      286.45      277.14     37.90 o 
   6  14   4     1377.44     1336.70     58.29 o 
   7  14   4       22.96       61.73     20.45 o 
   8  14   4        2.83      -16.84     16.84 o 
   9  14   4      206.05      201.90     30.10 o 
  10  14   4        8.91       -8.66     24.36 o 
  11  14   4       37.71      -13.13     26.49 o 
   0  15   4      207.58      188.43     46.48 o 
   1  15   4       83.60       69.18     22.33 o 
   2  15   4      460.15      449.76     40.24 o 
   3  15   4      443.49      414.55     59.81 o 
   4  15   4     1508.36     1662.26    101.36 o 
   5  15   4       37.60       56.46     18.50 o 
   6  15   4       65.19       24.31     17.91 o 
   7  15   4       94.19       86.58     23.55 o 
   8  15   4      126.13      132.23     25.94 o 
   9  15   4       67.25       70.01     24.06 o 
  10  15   4       86.36       89.36     31.58 o 
   0  16   4      590.44      555.24     79.14 o 
   1  16   4      182.19      122.35     46.48 o 
   2  16   4       38.91       40.87     22.20 o 
   3  16   4      265.79      225.05     39.72 o 
   4  16   4      525.37      586.84     48.85 o 
   5  16   4       52.88        1.78     17.35 o 
   6  16   4      205.18      173.60     25.24 o 
   7  16   4      145.16      137.25     27.37 o 
   8  16   4      280.14      308.69     34.81 o 
   9  16   4      122.77       88.98     31.03 o 
  10  16   4       80.63       91.20     33.69 o 
   0  17   4       93.37      116.83     46.48 o 
   1  17   4       85.61       52.76     31.41 o 
   2  17   4       54.89       42.43     22.62 o 
   3  17   4      735.67      649.66     51.16 o 
   4  17   4       40.47       23.17     22.72 o 
   5  17   4      194.85      188.24     33.98 o 
   6  17   4      335.24      424.94     38.72 o 
   7  17   4      107.74       56.83     23.35 o 
   8  17   4       16.42       25.26     23.15 o 
   9  17   4       60.83        7.89     27.42 o 
   0  18   4      395.55      425.85     74.12 o 
   1  18   4      273.80      221.95     42.13 o 
   2  18   4       10.09        7.34     20.93 o 
   3  18   4       55.02       23.39     27.94 o 
   4  18   4       13.11       21.60     24.64 o 
   5  18   4       66.78       60.50     28.65 o 
   6  18   4      163.41      159.98     40.67 o 
   7  18   4      276.03      273.01     43.72 o 
   8  18   4       12.57       13.84     25.40 o 
   0  19   4       52.03       10.05     42.71 o 
   1  19   4      219.81      207.23     41.24 o 
   2  19   4       14.02      -22.21     26.19 o 
   3  19   4       64.92       28.95     26.34 o 
   4  19   4       55.39       18.25     25.50 o 
   5  19   4      262.15      265.73     40.50 o 
   6  19   4      104.02       97.08     32.79 o 
   7  19   4       46.31       97.59     41.35 o 
   0  20   4      640.34      493.69     86.68 o 
   1  20   4       56.06        3.14     31.09 o 
   2  20   4       11.81       31.87     31.52 o 
   3  20   4      280.01      235.55     39.19 o 
   4  20   4       22.42       88.83     36.04 o 
   5  20   4       12.06        2.68     25.77 o 
   6  20   4      117.01      113.71     41.29 o 
   0  21   4       38.51      -41.45     41.45 o 
   1  21   4       30.95       38.91     34.61 o 
   2  21   4      166.54       96.48     63.44 o 
   3  21   4       65.82       52.95     37.69 o 
   4  21   4      294.59      318.19     44.96 o 
   5  21   4        4.77       16.49     28.54 o 
   0  22   4       40.24       65.32     55.27 o 
   1  22   4        4.02        6.41     35.01 o 
   2  22   4      115.46       93.40     39.52 o 
   3  22   4      121.09      105.92     42.02 o 
   4  22   4       23.40       28.00     38.07 o 
   0  23   4       97.55       17.59     52.76 o 
   2   0   5    12582.16    12213.03    247.30 o 
   4   0   5     1203.91     1050.89     33.69 o 
   6   0   5     4134.98     4175.38    108.13 o 
   8   0   5     1903.84     2027.58     64.59 o 
  10   0   5      882.87     1009.13     61.34 o 
  12   0   5      309.22      296.14     39.37 o 
   1   1   5     1347.50     1355.34     24.32 o 
   2   1   5     2675.75     2716.51     42.90 o 
   3   1   5     1843.95     1882.46     35.82 o 
   4   1   5      479.54      541.62     16.24 o 
   5   1   5     8419.13     8456.57    149.93 o 
   6   1   5       52.87       46.33      7.76 o 
   7   1   5      220.99      191.59     13.40 o 
   8   1   5      352.54      298.22     17.47 o 
   9   1   5       23.91       13.11     10.55 o 
  10   1   5      124.33      102.87     22.06 o 
  11   1   5      404.45      401.94     36.23 o 
  12   1   5       16.48       28.96     17.30 o 
  13   1   5        6.72       -1.85     17.27 o 
   1   2   5     3026.48     3165.86     54.40 o 
   2   2   5      775.85      797.66     20.93 o 
   3   2   5      573.43      475.14     12.47 o 
   4   2   5      315.55      256.85     10.61 o 
   5   2   5      172.01      207.35     12.77 o 
   6   2   5      472.58      471.15     25.93 o 
   7   2   5      952.09      942.55     27.32 o 
   8   2   5     2370.20     2436.75     52.69 o 
   9   2   5      354.15      360.51     22.54 o 
  10   2   5       49.53       43.11     13.55 o 
  11   2   5      200.53      219.12     22.26 o 
  12   2   5       70.33       93.84     20.12 o 
  13   2   5        2.42      -16.93     16.93 o 
   1   3   5      949.59      911.59     17.60 o 
   2   3   5      389.77      400.31     13.23 o 
   3   3   5     1425.28     1413.33     28.58 o 
   4   3   5      198.27      216.06     10.26 o 
   5   3   5     2658.78     2534.28     49.73 o 
   6   3   5      160.94      147.04     10.62 o 
   7   3   5     2109.46     2075.21     45.21 o 
   8   3   5      184.23      202.80     16.82 o 
   9   3   5     1338.22     1446.63     42.09 o 
  10   3   5      423.59      488.12     27.16 o 
  11   3   5       73.03       72.31     15.85 o 
  12   3   5        5.13       -8.89     15.64 o 
  13   3   5      139.79      204.67     29.75 o 
   1   4   5      115.20       91.04      8.31 o 
   2   4   5     9795.10     9831.38    152.34 o 
   3   4   5     1461.06     1512.31     31.80 o 
   4   4   5     4427.39     4309.73     74.90 o 
   5   4   5     2177.03     1930.41     43.41 o 
   6   4   5      690.76      663.13     27.19 o 
   7   4   5      235.55      218.25     17.21 o 
   8   4   5     1049.33     1152.70     35.29 o 
   9   4   5      394.16      346.23     22.19 o 
  10   4   5      378.46      309.87     25.18 o 
  11   4   5      192.39      206.35     20.79 o 
  12   4   5       23.65       23.61     18.22 o 
  13   4   5       86.87       88.00     26.96 o 
   1   5   5     1882.53     1704.32     33.78 o 
   2   5   5     2557.45     2645.42     46.06 o 
   3   5   5     2522.26     2513.31     45.13 o 
   4   5   5      423.51      422.15     16.15 o 
   5   5   5     1681.93     1787.83     41.09 o 
   6   5   5      536.98      605.52     24.72 o 
   7   5   5      117.48       99.07     11.82 o 
   8   5   5      389.14      390.24     22.33 o 
   9   5   5      211.73      186.96     17.46 o 
  10   5   5      363.91      367.41     27.71 o 
  11   5   5      291.18      271.31     31.27 o 
  12   5   5      130.63      126.68     30.51 o 
  13   5   5       48.52       38.76     24.68 o 
   1   6   5     2544.13     2473.75     46.09 o 
   2   6   5     2089.04     2029.17     42.30 o 
   3   6   5        6.77        9.12      5.47 o 
   4   6   5     2833.60     2806.78     59.28 o 
   5   6   5      362.70      379.84     18.79 o 
   6   6   5     1043.49     1045.18     31.54 o 
   7   6   5       36.80       58.30     11.45 o 
   8   6   5       96.83       73.89     18.38 o 
   9   6   5      120.09       95.11     19.51 o 
  10   6   5      363.45      419.93     35.08 o 
  11   6   5       91.16      102.83     20.93 o 
  12   6   5      231.54      283.35     30.12 o 
  13   6   5       20.70       11.72     23.33 o 
   1   7   5     1672.26     1556.76     32.79 o 
   2   7   5      306.58      285.01     12.22 o 
   3   7   5      185.43      203.52     11.56 o 
   4   7   5     1357.87     1445.17     38.77 o 
   5   7   5     3256.58     3095.55     70.68 o 
   6   7   5      676.69      635.39     28.42 o 
   7   7   5      145.37      145.69     16.10 o 
   8   7   5       59.75       61.63     13.81 o 
   9   7   5      233.84      207.44     21.93 o 
  10   7   5        1.90        2.52     15.07 o 
  11   7   5      616.51      583.86     38.81 o 
  12   7   5        0.49      -16.22     16.22 o 
  13   7   5       19.00        7.57     20.90 o 
   1   8   5     1094.71     1033.32     24.78 o 
   2   8   5     1108.84     1110.66     25.07 o 
   3   8   5     1483.85     1506.35     35.08 o 
   4   8   5     2376.13     2342.46     55.47 o 
   5   8   5      680.75      718.33     31.27 o 
   6   8   5       25.19       18.26      9.97 o 
   7   8   5      565.17      527.39     27.52 o 
   8   8   5     1974.45     2031.03     69.19 o 
   9   8   5      116.69       91.67     20.98 o 
  10   8   5      142.62      145.10     22.77 o 
  11   8   5      120.82      112.59     22.29 o 
  12   8   5        1.60        1.53     19.07 o 
  13   8   5       49.45       58.32     27.08 o 
   1   9   5      865.48      870.93     28.41 o 
   2   9   5     1929.06     1962.26     42.36 o 
   3   9   5      347.76      309.09     26.68 o 
   4   9   5        5.48        7.44      8.34 o 
   5   9   5      615.43      540.09     25.89 o 
   6   9   5     1042.64     1034.07     40.48 o 
   7   9   5      560.54      532.57     35.92 o 
   8   9   5       86.95       59.78     15.92 o 
   9   9   5      464.85      552.51     35.51 o 
  10   9   5       14.99        5.88     14.33 o 
  11   9   5       82.28       68.89     20.61 o 
  12   9   5        2.15        2.14     19.08 o 
   1  10   5      284.55      315.96     13.78 o 
   2  10   5     2354.39     2325.09     55.52 o 
   3  10   5      171.43      197.04     14.61 o 
   4  10   5      420.41      449.46     22.53 o 
   5  10   5       67.24      113.03     16.12 o 
   6  10   5       32.09       10.42     12.63 o 
   7  10   5       98.04       72.02     18.55 o 
   8  10   5      656.50      715.72     39.86 o 
   9  10   5       16.27       18.40     16.51 o 
  10  10   5       74.83       79.86     20.50 o 
  11  10   5       94.35       41.31     20.27 o 
  12  10   5       23.90       12.58     21.19 o 
   1  11   5     1789.74     1812.18     45.27 o 
   2  11   5      321.97      317.15     17.92 o 
   3  11   5      600.29      596.91     25.50 o 
   4  11   5      182.41      143.96     19.75 o 
   5  11   5      488.08      546.47     31.16 o 
   6  11   5      361.89      466.08     29.99 o 
   7  11   5      243.52      227.59     23.83 o 
   8  11   5       17.32       32.18     15.77 o 
   9  11   5      117.50       94.71     20.51 o 
  10  11   5       96.13       77.68     24.07 o 
  11  11   5       48.65       29.93     22.24 o 
  12  11   5       88.70      107.57     28.18 o 
   1  12   5      470.41      480.24     25.01 o 
   2  12   5     1025.07     1037.11     36.42 o 
   3  12   5      850.30      945.36     43.37 o 
   4  12   5      386.30      381.00     30.00 o 
   5  12   5      426.75      438.51     33.23 o 
   6  12   5      210.92      259.59     27.50 o 
   7  12   5      701.24      776.64     53.40 o 
   8  12   5      235.11      193.96     31.51 o 
   9  12   5       37.00       36.60     21.40 o 
  10  12   5      265.59      346.74     36.54 o 
  11  12   5      105.29      119.20     28.23 o 
   1  13   5      924.17      932.27     43.68 o 
   2  13   5       83.57       71.86     15.68 o 
   3  13   5       91.39      111.85     18.30 o 
   4  13   5        2.57       23.02     13.75 o 
   5  13   5     1186.05     1261.07     67.43 o 
   6  13   5       17.91       44.16     18.49 o 
   7  13   5      121.22      107.84     23.06 o 
   8  13   5      319.85      319.56     33.88 o 
   9  13   5       12.48       20.92     20.42 o 
  10  13   5        3.79       17.57     21.71 o 
  11  13   5      125.21      123.72     30.29 o 
   1  14   5      407.93      348.18     35.20 o 
   2  14   5      470.22      398.04     37.62 o 
   3  14   5      231.69      256.83     25.81 o 
   4  14   5      451.13      433.84     33.84 o 
   5  14   5       76.01       59.69     22.12 o 
   6  14   5       70.05       81.87     20.91 o 
   7  14   5      217.64      237.80     30.03 o 
   8  14   5      125.63      127.80     25.43 o 
   9  14   5       43.29       80.28     24.68 o 
  10  14   5       15.14       19.75     22.81 o 
   1  15   5      821.97      822.63     55.30 o 
   2  15   5      852.72      819.83     55.27 o 
   3  15   5       77.70       69.73     32.42 o 
   4  15   5       47.69       27.53     17.32 o 
   5  15   5      375.83      408.31     33.81 o 
   6  15   5      130.85       96.60     22.67 o 
   7  15   5      248.33      252.78     31.12 o 
   8  15   5      105.49       95.85     25.32 o 
   9  15   5       45.73       26.13     22.59 o 
  10  15   5       18.84       -2.53     23.04 o 
   1  16   5      300.76      371.27     69.72 o 
   2  16   5      880.58      983.84     63.24 o 
   3  16   5      149.35      130.01     28.57 o 
   4  16   5        9.98      -10.38     20.30 o 
   5  16   5      203.06      232.93     28.22 o 
   6  16   5      157.24      170.00     26.29 o 
   7  16   5       77.19      119.76     26.42 o 
   8  16   5      113.22      105.25     27.09 o 
   9  16   5        7.52        9.14     23.59 o 
   1  17   5      424.94      432.80     50.42 o 
   2  17   5      121.95      128.15     29.52 o 
   3  17   5       58.13       80.72     27.90 o 
   4  17   5      242.22      224.34     35.00 o 
   5  17   5       13.18       15.66     23.91 o 
   6  17   5       37.05        2.67     23.15 o 
   7  17   5      217.85      253.24     33.28 o 
   8  17   5        8.61       19.88     23.09 o 
   9  17   5        7.27      -13.67     27.52 o 
   1  18   5      187.18      230.25     80.40 o 
   2  18   5       88.29       91.63     27.46 o 
   3  18   5       53.03       81.26     30.29 o 
   4  18   5      298.68      174.10     34.54 o 
   5  18   5       12.97        5.67     33.90 o 
   6  18   5       44.52       47.81     28.45 o 
   7  18   5        3.68        5.62     39.82 o 
   8  18   5       50.64       40.42     25.60 o 
   1  19   5       72.74       61.49     39.57 o 
   2  19   5      128.18      133.07     38.96 o 
   3  19   5       46.34       18.56     24.71 o 
   4  19   5      106.59       87.56     37.81 o 
   5  19   5      237.22      209.10     38.65 o 
   6  19   5       41.91        0.60     28.78 o 
   7  19   5       81.46       43.15     31.51 o 
   1  20   5       59.77       53.77     35.77 o 
   2  20   5       17.97       21.32     31.83 o 
   3  20   5      102.92      100.68     32.25 o 
   4  20   5       34.99       42.06     29.18 o 
   5  20   5       48.58       42.19     31.13 o 
   6  20   5       27.05       37.50     31.73 o 
   1  21   5      188.44      195.17     71.60 o 
   2  21   5      106.23      117.49     40.23 o 
   3  21   5        3.32       13.38     35.23 o 
   4  21   5        3.79      -10.96     27.82 o 
   5  21   5       18.27       28.61     41.98 o 
   1  22   5       52.29       37.09     37.28 o 
   2  22   5      233.34      133.52     44.89 o 
   3  22   5        5.56       -5.40     35.90 o 
   0   0   6    35900.25    36838.63   1169.30 o 
   2   0   6      227.69      237.60     18.45 o 
   4   0   6     1715.45     1824.07     46.94 o 
   6   0   6     4312.80     4132.82    107.78 o 
   8   0   6      290.79      343.06     26.93 o 
  10   0   6      370.02      312.99     41.50 o 
  12   0   6      552.25      512.50     49.18 o 
   0   1   6     2606.01     2509.03     64.80 o 
   1   1   6    23977.53    25068.99    372.85 o 
   2   1   6      226.29      159.00      7.39 o 
   3   1   6     1539.91     1341.18     25.04 o 
   4   1   6     1783.85     1777.93     35.75 o 
   5   1   6     2502.38     2599.41     49.51 o 
   6   1   6      921.82      919.55     27.91 o 
   7   1   6     4026.81     3980.27     75.68 o 
   8   1   6      761.57      778.22     32.86 o 
   9   1   6       28.86       44.02     12.10 o 
  10   1   6      342.43      316.15     28.65 o 
  11   1   6       50.87       36.51     16.77 o 
  12   1   6       66.82       85.13     20.79 o 
  13   1   6      263.35      362.38     31.81 o 
   0   2   6    21530.67    21384.98    482.78 o 
   1   2   6     3660.60     3534.01     54.69 o 
   2   2   6     1144.88     1104.39     29.88 o 
   3   2   6     3081.77     2932.13     49.71 o 
   4   2   6     4853.56     4885.69     75.71 o 
   5   2   6      763.22      778.47     21.52 o 
   6   2   6     2456.95     2385.33     48.06 o 
   7   2   6      861.58      938.13     34.30 o 
   8   2   6      590.75      656.74     32.98 o 
   9   2   6      986.39     1101.97     45.25 o 
  10   2   6      808.33      920.74     41.50 o 
  11   2   6       98.98      128.25     19.92 o 
  12   2   6      308.35      381.57     36.19 o 
  13   2   6        1.28       -9.10     17.76 o 
   0   3   6     2257.90     2434.60     63.13 o 
   1   3   6      344.88      345.81     14.84 o 
   2   3   6      707.39      727.93     17.61 o 
   3   3   6     8499.20     8278.36    128.71 o 
   4   3   6     1084.96     1053.33     21.96 o 
   5   3   6      358.40      364.08     17.69 o 
   6   3   6       86.58       81.48     14.26 o 
   7   3   6       57.77       68.02     12.64 o 
   8   3   6      123.96      132.62     15.01 o 
   9   3   6     3583.45     3914.05     85.20 o 
  10   3   6      143.37       97.80     20.80 o 
  11   3   6      143.91      148.91     23.97 o 
  12   3   6       37.84       28.07     17.94 o 
  13   3   6       80.61      102.20     25.55 o 
   0   4   6    11073.03    11504.53    234.58 o 
   1   4   6      141.59      175.76      9.88 o 
   2   4   6     4445.53     4400.52     76.33 o 
   3   4   6      862.82      792.99     21.95 o 
   4   4   6     1096.97     1113.02     25.49 o 
   5   4   6     1517.23     1469.50     36.88 o 
   6   4   6      513.47      548.76     28.58 o 
   7   4   6      243.29      229.05     16.56 o 
   8   4   6      612.35      651.50     31.79 o 
   9   4   6       83.02       60.99     13.66 o 
  10   4   6      339.00      369.43     24.74 o 
  11   4   6      133.90      123.43     20.09 o 
  12   4   6       89.37      113.97     27.29 o 
  13   4   6       44.04       24.46     25.21 o 
   0   5   6     2683.38     2730.42    102.08 o 
   1   5   6     1652.85     1520.13     35.15 o 
   2   5   6     3718.64     3607.89     61.21 o 
   3   5   6     5650.64     5690.36     98.13 o 
   4   5   6      507.31      489.79     23.80 o 
   5   5   6       25.56       10.57      6.83 o 
   6   5   6     1724.50     1663.99     45.99 o 
   7   5   6     1209.91     1138.77     53.15 o 
   8   5   6     2108.65     2077.88     57.14 o 
   9   5   6      895.18      967.22     36.90 o 
  10   5   6      103.41       84.20     16.27 o 
  11   5   6       31.99       19.42     15.28 o 
  12   5   6      111.68       82.28     25.67 o 
  13   5   6       44.18       37.82     23.04 o 
   0   6   6     6862.51     6606.06    162.16 o 
   1   6   6      450.86      509.76     19.13 o 
   2   6   6       84.13      118.00      9.02 o 
   3   6   6      452.55      416.37     23.03 o 
   4   6   6      491.31      448.60     17.34 o 
   5   6   6      466.73      439.11     20.80 o 
   6   6   6     4291.87     4530.90     89.35 o 
   7   6   6      567.98      645.83     28.24 o 
   8   6   6      613.82      695.62     30.86 o 
   9   6   6      257.43      230.57     24.58 o 
  10   6   6      232.58      294.03     31.59 o 
  11   6   6        4.38       18.29     15.83 o 
  12   6   6      444.00      477.33     42.78 o 
  13   6   6       41.42       29.52     25.13 o 
   0   7   6     1385.29     1443.69     46.73 o 
   1   7   6     3684.27     3771.27     72.98 o 
   2   7   6        9.45       11.64      5.14 o 
   3   7   6     1495.44     1587.09     34.42 o 
   4   7   6       77.18       71.21     10.57 o 
   5   7   6     1799.10     1820.85     47.64 o 
   6   7   6       42.63       42.89     11.01 o 
   7   7   6      982.12     1040.74     37.60 o 
   8   7   6       59.45       55.37     14.21 o 
   9   7   6      849.63      930.35     45.45 o 
  10   7   6      294.99      258.07     30.12 o 
  11   7   6      205.78      180.23     25.30 o 
  12   7   6       49.27       13.66     24.76 o 
  13   7   6      130.39      160.17     31.85 o 
   0   8   6     5592.83     5503.64    121.62 o 
   1   8   6     2196.21     1981.61     40.16 o 
   2   8   6     1625.02     1613.73     35.28 o 
   3   8   6      599.23      537.87     19.84 o 
   4   8   6     1903.08     1956.87     48.93 o 
   5   8   6     2009.51     1972.00     51.99 o 
   6   8   6       14.71        9.97      9.98 o 
   7   8   6      801.69      873.85     35.57 o 
   8   8   6      574.80      598.15     35.88 o 
   9   8   6      311.66      313.02     28.15 o 
  10   8   6      254.46      276.87     28.34 o 
  11   8   6       47.48       45.28     18.95 o 
  12   8   6       38.18       22.83     20.88 o 
   0   9   6      630.94      685.95     31.03 o 
   1   9   6       56.59       68.79      7.68 o 
   2   9   6     1015.64     1109.27     31.04 o 
   3   9   6     5856.92     5660.13    128.00 o 
   4   9   6     1039.98     1177.85     35.78 o 
   5   9   6      593.18      590.49     27.72 o 
   6   9   6      193.55      208.17     27.21 o 
   7   9   6      272.59      216.43     23.03 o 
   8   9   6      207.83      184.12     25.32 o 
   9   9   6      730.34      789.02     43.19 o 
  10   9   6      267.45      316.16     30.37 o 
  11   9   6       24.38       -1.99     18.70 o 
  12   9   6       56.55       50.82     23.27 o 
   0  10   6       28.01       49.13     12.46 o 
   1  10   6      857.03      894.33     27.53 o 
   2  10   6     1692.38     1887.73     53.65 o 
   3  10   6      141.93      139.56     16.22 o 
   4  10   6     4818.50     5280.08    122.33 o 
   5  10   6      497.60      602.06     39.61 o 
   6  10   6      129.93       63.69     19.15 o 
   7  10   6     1119.15     1278.19     56.06 o 
   8  10   6      319.17      378.02     33.70 o 
   9  10   6       75.50       68.87     20.99 o 
  10  10   6      252.07      264.56     32.74 o 
  11  10   6       19.41       18.97     21.42 o 
  12  10   6       52.15       32.37     23.85 o 
   0  11   6     1887.55     1822.86     65.44 o 
   1  11   6      222.41      302.90     18.25 o 
   2  11   6      306.07      320.21     21.00 o 
   3  11   6     3430.05     3398.09     85.82 o 
   4  11   6     2100.22     2210.57     83.61 o 
   5  11   6      246.83      224.23     24.36 o 
   6  11   6     1299.90     1330.45     55.94 o 
   7  11   6      197.08      199.34     45.15 o 
   8  11   6       88.73       71.99     22.48 o 
   9  11   6      259.00      305.30     32.32 o 
  10  11   6        2.21        2.30     19.32 o 
  11  11   6        0.10      -20.20     20.20 o 
   0  12   6     2415.28     2425.98    104.03 o 
   1  12   6      463.72      425.91     32.79 o 
   2  12   6        8.51        5.77      9.74 o 
   3  12   6      282.79      242.95     24.36 o 
   4  12   6      322.05      414.66     31.36 o 
   5  12   6      145.83      121.63     30.94 o 
   6  12   6     1141.92     1076.94     53.50 o 
   7  12   6      145.08      133.28     24.08 o 
   8  12   6       75.09       65.47     21.14 o 
   9  12   6        9.73       21.01     19.85 o 
  10  12   6       20.51       21.66     29.65 o 
  11  12   6        8.91       47.55     24.25 o 
   0  13   6      444.18      460.95     48.99 o 
   1  13   6     1255.21     1307.73     57.12 o 
   2  13   6      363.97      275.72     32.46 o 
   3  13   6      253.96      329.52     35.72 o 
   4  13   6      426.67      402.38     34.56 o 
   5  13   6      478.17      557.33    117.45 o 
   6  13   6       99.98      106.08     22.29 o 
   7  13   6      462.97      417.88     36.28 o 
   8  13   6        4.88        2.57     22.12 o 
   9  13   6       60.18       32.47     21.13 o 
  10  13   6       74.89       44.55     24.56 o 
  11  13   6       20.57       29.68     28.65 o 
   0  14   6      604.78      576.60     77.88 o 
   1  14   6      281.04      350.99     36.13 o 
   2  14   6      242.57      196.38     29.33 o 
   3  14   6     2288.07     2518.34     81.90 o 
   4  14   6       92.09       82.68     19.35 o 
   5  14   6      204.78      292.41     41.88 o 
   6  14   6      555.44      523.14     40.14 o 
   7  14   6      145.83       85.16     24.92 o 
   8  14   6        2.95      -11.17     18.32 o 
   9  14   6      178.92      194.00     37.35 o 
  10  14   6       70.99      105.84     29.08 o 
   0  15   6      388.19      363.04     66.58 o 
   1  15   6       40.43       17.26     20.20 o 
   2  15   6     1050.33      941.55     61.13 o 
   3  15   6      638.12      751.55     56.63 o 
   4  15   6      466.13      362.98     34.63 o 
   5  15   6       24.97       23.17     18.14 o 
   6  15   6       88.92       60.79     21.80 o 
   7  15   6       50.48        1.05     19.69 o 
   8  15   6       34.89       44.04     23.59 o 
   9  15   6      104.66      140.13     28.50 o 
  10  15   6       95.26      107.70     29.98 o 
   0  16   6      671.26      634.39     86.68 o 
   1  16   6       53.79       91.88     30.94 o 
   2  16   6      436.24      409.18     53.97 o 
   3  16   6       93.94       91.76     25.68 o 
   4  16   6      490.89      476.51     46.34 o 
   5  16   6       39.53       56.47     25.68 o 
   6  16   6       57.14       49.75     21.12 o 
   7  16   6       74.91       78.62     23.99 o 
   8  16   6       91.37       97.42     26.80 o 
   9  16   6       49.70       39.33     26.30 o 
   0  17   6      404.64      452.24     76.63 o 
   1  17   6      137.29      112.22     35.08 o 
   2  17   6       90.98       24.90     22.62 o 
   3  17   6      150.13      199.21     35.26 o 
   4  17   6        6.69       14.83     22.64 o 
   5  17   6       37.46       61.63     26.59 o 
   6  17   6      241.96      252.35     45.93 o 
   7  17   6       53.58       35.00     27.20 o 
   8  17   6       47.98       89.01     32.27 o 
   0  18   6      130.04      165.82     54.02 o 
   1  18   6      312.95      487.86     72.86 o 
   2  18   6       79.48      121.65     29.26 o 
   3  18   6       85.52       83.79     28.89 o 
   4  18   6       18.48       18.63     24.75 o 
   5  18   6       98.40      158.90     35.03 o 
   6  18   6      136.37      177.61     36.47 o 
   7  18   6      204.86      173.44     39.47 o 
   8  18   6       19.44       32.80     31.01 o 
   0  19   6      183.56      150.75     57.79 o 
   1  19   6      589.06      625.07     66.17 o 
   2  19   6       69.36       29.13     32.41 o 
   3  19   6       14.76      -11.72     22.91 o 
   4  19   6       60.52       57.78     29.43 o 
   5  19   6      164.07      183.19     37.47 o 
   6  19   6       35.04       22.25     29.79 o 
   7  19   6       60.42       44.68     32.22 o 
   0  20   6      374.78      383.14     79.14 o 
   1  20   6       24.14       17.23     32.34 o 
   2  20   6       13.95       13.01     32.34 o 
   3  20   6      407.00      387.44     48.13 o 
   4  20   6        4.34      -11.15     29.38 o 
   5  20   6        4.15       15.87     28.38 o 
   6  20   6      128.26      133.51     36.41 o 
   0  21   6      125.98      174.61     62.81 o 
   1  21   6       16.02       30.56     35.50 o 
   2  21   6       83.56      107.54     50.88 o 
   3  21   6       43.70       23.24     36.42 o 
   4  21   6      230.36      239.29     42.44 o 
   0  22   6      124.50      229.89     66.58 o 
   1  22   6       22.71       24.94     35.97 o 
   2  22   6       70.89       18.99     38.16 o 
   2   0   7    25078.71    25970.36    517.23 o 
   4   0   7     2986.15     2989.88     73.62 o 
   6   0   7     2115.87     2047.84     71.21 o 
   8   0   7     1480.94     1503.24     82.71 o 
  10   0   7      131.89      132.49     28.50 o 
  12   0   7      477.18      539.22     50.85 o 
   1   1   7     3135.76     3232.80     55.09 o 
   2   1   7       10.18       16.44      4.45 o 
   3   1   7     1028.97      952.91     20.67 o 
   4   1   7     1420.56     1436.64     27.96 o 
   5   1   7     5246.04     4708.37    100.83 o 
   6   1   7      110.79       65.96      9.13 o 
   7   1   7     1364.76     1379.42     41.02 o 
   8   1   7      559.01      550.49     29.70 o 
   9   1   7       80.16       81.83     16.26 o 
  10   1   7      434.48      440.12     29.47 o 
  11   1   7     1052.55     1247.62     51.86 o 
  12   1   7        8.23       -7.24     16.89 o 
  13   1   7       90.55       87.28     23.06 o 
   1   2   7     2263.35     2529.35     42.30 o 
   2   2   7      318.18      260.70     10.01 o 
   3   2   7      113.64      122.63      7.71 o 
   4   2   7     3114.14     3424.38     58.56 o 
   5   2   7       11.54       15.29      6.03 o 
   6   2   7       53.93       75.30     11.64 o 
   7   2   7      562.61      652.13     27.48 o 
   8   2   7     1643.55     1600.03     44.25 o 
   9   2   7      141.38      145.29     18.51 o 
  10   2   7       26.94        5.47     13.72 o 
  11   2   7       42.82       34.74     17.08 o 
  12   2   7       91.57       64.49     19.79 o 
  13   2   7       36.45       10.80     19.00 o 
   1   3   7    10070.51     9958.83    162.27 o 
   2   3   7     1189.61     1268.10     28.03 o 
   3   3   7      460.11      495.67     16.48 o 
   4   3   7     1705.37     1688.00     34.64 o 
   5   3   7     3122.38     3094.36     60.01 o 
   6   3   7      525.74      526.76     23.67 o 
   7   3   7     3163.51     3081.90     68.69 o 
   8   3   7       56.11       78.09     13.37 o 
   9   3   7     1190.08     1244.45     47.16 o 
  10   3   7       88.94       62.82     16.70 o 
  11   3   7      157.06      118.26     20.17 o 
  12   3   7       27.80       23.74     18.60 o 
  13   3   7       87.05       78.05     24.41 o 
   1   4   7     5699.03     5845.93     93.14 o 
   2   4   7     4357.71     4157.66     74.46 o 
   3   4   7     2832.46     2712.72     52.16 o 
   4   4   7     3144.44     3114.15     55.43 o 
   5   4   7     1307.86     1337.57     32.63 o 
   6   4   7      253.25      271.71     17.53 o 
   7   4   7      775.98      843.85     31.87 o 
   8   4   7     1995.53     2028.35     51.73 o 
   9   4   7       69.91       49.91     12.74 o 
  10   4   7      696.50      761.48     38.48 o 
  11   4   7      130.01      107.73     20.01 o 
  12   4   7       35.43       41.60     22.75 o 
  13   4   7      119.76      134.73     26.81 o 
   1   5   7     7683.96     7554.56    135.65 o 
   2   5   7     1821.02     1795.15     34.97 o 
   3   5   7      123.04       98.21      9.85 o 
   4   5   7     1212.53     1114.98     39.39 o 
   5   5   7     1583.50     1492.07     35.43 o 
   6   5   7      550.31      577.85     25.54 o 
   7   5   7     1156.28     1168.10     35.75 o 
   8   5   7      304.73      279.19     20.61 o 
   9   5   7       14.59       24.42     12.71 o 
  10   5   7      639.37      703.58     38.11 o 
  11   5   7      263.40      308.98     30.97 o 
  12   5   7      105.20      101.92     24.15 o 
  13   5   7       54.99       44.80     24.38 o 
   1   6   7      787.11      809.04     25.29 o 
   2   6   7     4924.43     5012.02     82.83 o 
   3   6   7      487.17      498.65     17.24 o 
   4   6   7     1373.13     1310.99     33.10 o 
   5   6   7      486.46      511.47     27.32 o 
   6   6   7     1405.89     1444.46     42.21 o 
   7   6   7      323.95      284.51     21.53 o 
   8   6   7      321.22      290.33     21.44 o 
   9   6   7      120.37       94.61     15.64 o 
  10   6   7      397.33      375.85     28.58 o 
  11   6   7       78.82       65.25     23.54 o 
  12   6   7       93.15       96.32     27.25 o 
  13   6   7       16.92       17.80     31.45 o 
   1   7   7     3788.62     3717.07     75.58 o 
   2   7   7     2208.74     2281.97     49.18 o 
   3   7   7      415.23      428.32     17.31 o 
   4   7   7      946.99      914.25     34.66 o 
   5   7   7     3994.51     4080.75     83.41 o 
   6   7   7      937.67      988.24     32.69 o 
   7   7   7      399.18      411.14     23.30 o 
   8   7   7      629.71      631.37     30.42 o 
   9   7   7       87.44       43.05     16.61 o 
  10   7   7       27.46       18.91     15.14 o 
  11   7   7      489.38      459.35     40.50 o 
  12   7   7        2.97        8.67     26.61 o 
   1   8   7     2349.91     2423.83     52.27 o 
   2   8   7      359.55      343.05     17.35 o 
   3   8   7      458.96      423.61     19.42 o 
   4   8   7     3146.38     3102.41     80.33 o 
   5   8   7       40.64       48.26     12.11 o 
   6   8   7      153.39      184.43     18.35 o 
   7   8   7      927.17      990.00     42.68 o 
   8   8   7     1584.70     1699.55     64.43 o 
   9   8   7       80.30       45.91     18.63 o 
  10   8   7      233.81      207.70     29.30 o 
  11   8   7       78.83       87.75     29.01 o 
  12   8   7       33.79       -1.05     24.13 o 
   1   9   7      329.04      338.64     17.18 o 
   2   9   7     2386.43     2379.38     52.77 o 
   3   9   7      178.34      194.97     17.87 o 
   4   9   7      183.61      175.40     18.02 o 
   5   9   7     2659.38     2692.35     72.83 o 
   6   9   7       18.38       26.49     13.19 o 
   7   9   7     1276.40     1299.54     86.49 o 
   8   9   7      147.86      207.14     46.60 o 
   9   9   7      283.49      282.74     48.80 o 
  10   9   7       15.85       10.14     19.17 o 
  11   9   7       57.33       76.22     24.00 o 
  12   9   7       11.92        6.00     22.22 o 
   1  10   7      596.98      638.12     24.58 o 
   2  10   7     2023.83     2030.97     52.51 o 
   3  10   7     1202.91     1305.53     43.21 o 
   4  10   7     1009.97     1117.13     41.44 o 
   5  10   7      632.44      660.21     33.97 o 
   6  10   7      930.24      966.25     81.05 o 
   7  10   7      214.79      273.67     28.41 o 
   8  10   7      915.52     1001.23     54.15 o 
   9  10   7       16.48       19.53     17.99 o 
  10  10   7       31.93       47.81     22.99 o 
  11  10   7       13.28       20.75     22.77 o 
  12  10   7       18.56       16.41     21.92 o 
   1  11   7     1556.56     1594.16     44.48 o 
   2  11   7      662.48      636.96     28.66 o 
   3  11   7      391.30      459.02     27.60 o 
   4  11   7      615.72      614.57     44.79 o 
   5  11   7      727.88      710.58     42.80 o 
   6  11   7       36.65       56.88     21.58 o 
   7  11   7      213.69      191.83     25.99 o 
   8  11   7       83.88       45.18     19.78 o 
   9  11   7       45.78       84.16     23.21 o 
  10  11   7      117.81       97.87     26.04 o 
  11  11   7       70.21       95.53     28.66 o 
   1  12   7      266.56      295.01     23.60 o 
   2  12   7     1644.13     1663.49     52.36 o 
   3  12   7      390.85      429.83     31.67 o 
   4  12   7      889.23      940.38     48.39 o 
   5  12   7     1973.54     2068.01     71.09 o 
   6  12   7      201.21      176.55     25.28 o 
   7  12   7      331.14      290.97     32.21 o 
   8  12   7      118.82      200.20     27.99 o 
   9  12   7        9.13      -15.81     18.72 o 
  10  12   7      113.17      149.75     45.87 o 
  11  12   7      119.97      115.70     29.45 o 
   1  13   7     1168.09     1231.33     50.62 o 
   2  13   7      563.00      614.35     37.54 o 
   3  13   7      746.84      814.33     43.19 o 
   4  13   7      209.52      249.61     27.92 o 
   5  13   7      212.79      141.38     23.88 o 
   6  13   7       69.71       50.53     19.51 o 
   7  13   7      174.75      173.53     27.34 o 
   8  13   7      329.25      358.35     36.46 o 
   9  13   7        2.38       10.66     21.08 o 
  10  13   7        4.35      -19.64     21.89 o 
   1  14   7      372.30      410.21     49.58 o 
   2  14   7      392.61      399.83     39.51 o 
   3  14   7      210.05      208.24     24.67 o 
   4  14   7      533.97      508.49     37.64 o 
   5  14   7      127.08      113.51     22.86 o 
   6  14   7        1.58       32.29     19.45 o 
   7  14   7      371.98      429.13     56.53 o 
   8  14   7       93.10      117.81     26.76 o 
   9  14   7       33.45       19.92     22.78 o 
  10  14   7       68.75       77.61     29.19 o 
   1  15   7     1588.66     1578.11     90.13 o 
   2  15   7     1973.76     2208.01    127.41 o 
   3  15   7       53.35       81.43     26.64 o 
   4  15   7      126.59       45.39     24.65 o 
   5  15   7       60.35       65.88     21.12 o 
   6  15   7       27.44       33.35     21.40 o 
   7  15   7      109.97      154.39     28.46 o 
   8  15   7       67.24       74.97     25.09 o 
   9  15   7       76.86      134.22     38.62 o 
   1  16   7     1130.68     1212.06    204.13 o 
   2  16   7      278.15      240.08     35.22 o 
   3  16   7       40.95        4.98     22.14 o 
   4  16   7       47.77       50.15     26.16 o 
   5  16   7       75.59       85.65     29.30 o 
   6  16   7       74.21       59.56     23.03 o 
   7  16   7       29.63       29.24     24.94 o 
   8  16   7      267.19      291.67     36.54 o 
   9  16   7       22.95       26.41     24.67 o 
   1  17   7      708.55      721.69     68.40 o 
   2  17   7      145.24      153.74     33.87 o 
   3  17   7       38.91       43.80     26.78 o 
   4  17   7      299.86      327.23     41.18 o 
   5  17   7       62.85       51.81     26.96 o 
   6  17   7       20.33       35.18     28.65 o 
   7  17   7       46.74       48.30     24.93 o 
   8  17   7       15.69       12.97     25.53 o 
   1  18   7      456.45      356.22     51.96 o 
   2  18   7      108.38      196.05     42.19 o 
   3  18   7       61.07       61.93     28.19 o 
   4  18   7      189.51      217.46     37.44 o 
   5  18   7       71.59       83.88     30.87 o 
   6  18   7       56.36       54.09     30.76 o 
   7  18   7       61.99       85.20     36.77 o 
   1  19   7      144.97      116.61     37.56 o 
   2  19   7      259.65      265.61     48.36 o 
   3  19   7       41.04       27.87     28.49 o 
   4  19   7       97.32      127.79     34.96 o 
   5  19   7      130.77      121.17     35.69 o 
   6  19   7       11.71      -25.98     25.98 o 
   1  20   7       97.21      157.58     63.44 o 
   2  20   7       43.91       76.95     37.74 o 
   3  20   7        9.70       -7.22     27.66 o 
   4  20   7       88.38      116.45     35.53 o 
   5  20   7       34.92       43.90     30.52 o 
   1  21   7       20.50       25.74     45.22 o 
   2  21   7      224.69      155.07     70.35 o 
   3  21   7       31.47       56.30     38.60 o 
   4  21   7       14.23       33.85     30.70 o 
   1  22   7       46.98       60.49     47.11 o 
   0   0   8    16180.18    16212.09    523.91 o 
   2   0   8      153.12      178.18     14.69 o 
   4   0   8     1168.59     1171.60     35.25 o 
   6   0   8     4458.97     4319.22    134.12 o 
   8   0   8     1305.83     1471.95     96.15 o 
  10   0   8      308.91      298.36     38.07 o 
  12   0   8      882.11      817.15     98.74 o 
   0   1   8     3798.23     4008.67    101.31 o 
   1   1   8    14952.71    15111.83    216.20 o 
   2   1   8      830.49      836.75     19.06 o 
   3   1   8     2984.71     3007.07     50.67 o 
   4   1   8       70.24       70.18      7.29 o 
   5   1   8     3122.35     3017.06     55.88 o 
   6   1   8      620.96      646.41     28.11 o 
   7   1   8     1893.72     1950.27     53.41 o 
   8   1   8      798.63      715.48     37.46 o 
   9   1   8      154.29      159.80     20.88 o 
  10   1   8        5.32        7.81     14.51 o 
  11   1   8       13.81       -9.63     15.81 o 
  12   1   8       71.55       60.93     20.49 o 
  13   1   8      227.69      222.20     35.37 o 
   0   2   8    28780.72    30232.74    671.40 o 
   1   2   8      934.07      986.73     22.09 o 
   2   2   8     7468.24     7398.76    111.47 o 
   3   2   8     2848.89     3066.55     53.73 o 
   4   2   8      277.66      236.18     13.40 o 
   5   2   8      568.85      635.81     22.62 o 
   6   2   8     2067.11     1996.97     48.37 o 
   7   2   8      282.88      308.94     19.98 o 
   8   2   8      429.35      535.40     31.46 o 
   9   2   8       16.23       10.74     12.83 o 
  10   2   8      237.27      236.90     24.92 o 
  11   2   8      100.68      109.15     21.40 o 
  12   2   8      208.02      176.89     24.89 o 
  13   2   8       24.91       29.59     20.44 o 
   0   3   8     1588.50     1448.34     50.28 o 
   1   3   8      204.98      194.90      9.01 o 
   2   3   8       97.26       94.98      6.67 o 
   3   3   8     5051.04     4624.38     88.25 o 
   4   3   8      999.33     1043.60     25.49 o 
   5   3   8      107.29      134.38     10.49 o 
   6   3   8       66.50       55.66     11.99 o 
   7   3   8      170.40      192.03     16.66 o 
   8   3   8      128.39      155.58     26.46 o 
   9   3   8     2125.71     1980.69     74.06 o 
  10   3   8      278.29      270.12     24.79 o 
  11   3   8       66.19       32.35     16.76 o 
  12   3   8        9.39        4.99     17.33 o 
  13   3   8      116.56       93.82     26.12 o 
   0   4   8    10240.82    10609.74    245.66 o 
   1   4   8     2009.88     2177.89     48.70 o 
   2   4   8     1904.16     1958.02     37.90 o 
   3   4   8      280.11      291.37     14.61 o 
   4   4   8     2448.90     2284.77     44.92 o 
   5   4   8     1827.93     1711.93     39.34 o 
   6   4   8     2100.92     2085.08     50.96 o 
   7   4   8        7.87        3.31      9.80 o 
   8   4   8      168.93      200.13     17.71 o 
   9   4   8       63.87       76.70     16.62 o 
  10   4   8      499.74      478.30     31.44 o 
  11   4   8       91.55       59.82     17.40 o 
  12   4   8      204.96      174.07     24.48 o 
  13   4   8       35.51       67.12     25.27 o 
   0   5   8     4828.32     4921.36    138.51 o 
   1   5   8     1174.98     1163.72     28.47 o 
   2   5   8      317.25      349.92     13.73 o 
   3   5   8     5253.10     5168.83     86.41 o 
   4   5   8      881.01      993.87     25.09 o 
   5   5   8       53.66       45.73      8.94 o 
   6   5   8      479.13      483.33     23.70 o 
   7   5   8      566.88      523.32     31.33 o 
   8   5   8     1327.16     1438.06     42.82 o 
   9   5   8     1825.72     1963.84     53.25 o 
  10   5   8        1.59       11.32     15.02 o 
  11   5   8       61.76       30.61     16.76 o 
  12   5   8       28.78       27.47     22.59 o 
   0   6   8    10261.95     9895.19    272.84 o 
   1   6   8       85.60       71.29      9.08 o 
   2   6   8     1121.55     1269.53     30.74 o 
   3   6   8        7.93       -0.10      6.59 o 
   4   6   8      769.43      852.98     25.17 o 
   5   6   8      413.78      445.47     26.72 o 
   6   6   8     2624.67     2750.74     62.67 o 
   7   6   8      737.21      751.75     32.78 o 
   8   6   8      229.53      240.33     21.44 o 
   9   6   8      114.09       95.37     16.61 o 
  10   6   8      104.98       84.86     20.96 o 
  11   6   8        4.94       -2.40     19.74 o 
  12   6   8      342.24      382.61     46.76 o 
   0   7   8      299.42      289.83     25.58 o 
   1   7   8     1503.82     1438.74     36.96 o 
   2   7   8      748.57      839.19     27.34 o 
   3   7   8     1759.02     1813.79     40.70 o 
   4   7   8       63.08       57.34      9.26 o 
   5   7   8      939.14      918.89     35.42 o 
   6   7   8      177.63      155.32     22.00 o 
   7   7   8      897.37      821.00     40.79 o 
   8   7   8       53.13       47.34     14.59 o 
   9   7   8      298.56      330.88     26.68 o 
  10   7   8      193.16      201.53     28.53 o 
  11   7   8       97.83       88.60     41.91 o 
  12   7   8      102.14      122.08     31.33 o 
   0   8   8     1247.32     1295.12     51.71 o 
   1   8   8      197.73      195.43     14.26 o 
   2   8   8      474.25      456.60     22.90 o 
   3   8   8     2120.02     2139.34     49.51 o 
   4   8   8     3362.62     3330.35     85.39 o 
   5   8   8      892.91      866.42     42.24 o 
   6   8   8     1155.72     1275.82     54.35 o 
   7   8   8      569.45      579.92     34.63 o 
   8   8   8      250.29      326.89     31.94 o 
   9   8   8      273.55      241.66     54.17 o 
  10   8   8      301.81      352.48     43.37 o 
  11   8   8       43.94       52.56     26.67 o 
  12   8   8       78.03       84.47     53.52 o 
   0   9   8      451.98      535.90     35.06 o 
   1   9   8     1075.04     1082.17     32.16 o 
   2   9   8      497.60      525.60     23.06 o 
   3   9   8     5536.88     5680.60    131.90 o 
   4   9   8      318.77      343.30     24.32 o 
   5   9   8      299.52      316.39     26.40 o 
   6   9   8       36.29       21.19     13.01 o 
   7   9   8      200.28      182.51     25.47 o 
   8   9   8       94.03       99.01     23.32 o 
   9   9   8      768.92      753.72     49.70 o 
  10   9   8      157.55      171.15     32.18 o 
  11   9   8       22.81       34.17     23.48 o 
  12   9   8       25.75        4.48     25.86 o 
   0  10   8      984.93      976.70     46.33 o 
   1  10   8      488.48      471.32     21.95 o 
   2  10   8     1390.70     1509.35     44.38 o 
   3  10   8      125.00       93.30     14.84 o 
   4  10   8     4290.24     4478.69    130.93 o 
   5  10   8      406.03      406.13     27.78 o 
   6  10   8       13.71       29.14     16.91 o 
   7  10   8      390.60      404.84     34.64 o 
   8  10   8      288.31      301.36     31.44 o 
   9  10   8       19.73       34.22     20.91 o 
  10  10   8      152.03      160.18     29.83 o 
  11  10   8       22.13       22.80     23.27 o 
   0  11   8     1872.91     2153.87     96.10 o 
   1  11   8      298.75      304.41     20.42 o 
   2  11   8       80.86      103.49     13.92 o 
   3  11   8     1525.17     1606.61     53.13 o 
   4  11   8      437.54      428.11     28.30 o 
   5  11   8       89.43       69.27     19.45 o 
   6  11   8     1263.25     1326.52     95.36 o 
   7  11   8       44.88       73.81     21.02 o 
   8  11   8      321.74      398.68     63.10 o 
   9  11   8      300.44      384.67     37.53 o 
  10  11   8        9.03        3.10     21.03 o 
  11  11   8       50.12       24.12     24.96 o 
   0  12   8      353.23      414.33     45.85 o 
   1  12   8      621.90      636.52     29.87 o 
   2  12   8        0.99       -0.12     10.71 o 
   3  12   8      255.35      201.55     20.76 o 
   4  12   8       83.62       72.18     18.01 o 
   5  12   8      487.63      536.06     39.35 o 
   6  12   8     1037.78     1116.01     58.58 o 
   7  12   8      352.58      357.89     39.53 o 
   8  12   8       13.31       34.96     20.95 o 
   9  12   8       30.29       52.09     23.65 o 
  10  12   8       90.33       91.02     26.56 o 
  11  12   8        5.36       34.10     25.66 o 
   0  13   8      298.55      340.92     39.24 o 
   1  13   8      998.72     1026.28     61.56 o 
   2  13   8      130.42      127.62     18.12 o 
   3  13   8      597.92      698.99     72.89 o 
   4  13   8      185.31      174.15     28.52 o 
   5  13   8      584.88      607.49     59.65 o 
   6  13   8      281.27      271.97     31.67 o 
   7  13   8      656.27      675.67     47.17 o 
   8  13   8        6.42        7.40     19.96 o 
   9  13   8       51.09       41.94     24.43 o 
  10  13   8        2.90      -11.06     23.08 o 
   0  14   8     1713.43     1832.81     89.61 o 
   1  14   8        9.02        6.45     25.71 o 
   2  14   8      115.53      113.73     27.27 o 
   3  14   8     1715.89     1827.10     82.24 o 
   4  14   8       54.19       54.38     20.19 o 
   5  14   8      247.31      186.00     26.65 o 
   6  14   8      491.43      557.99     42.61 o 
   7  14   8       49.03        0.89     20.62 o 
   8  14   8       23.49       -2.71     21.82 o 
   9  14   8       27.43       17.04     23.93 o 
  10  14   8       39.62        8.17     24.93 o 
   0  15   8      396.24      419.57     74.12 o 
   1  15   8       31.40       33.92     28.78 o 
   2  15   8      418.85      349.03     40.36 o 
   3  15   8        9.39       58.61     23.77 o 
   4  15   8      430.92      415.37     59.41 o 
   5  15   8       27.49        3.09     18.17 o 
   6  15   8       85.89       60.17     22.61 o 
   7  15   8       30.78        4.73     21.35 o 
   8  15   8       34.36       47.67     24.85 o 
   9  15   8       86.00       79.83     29.22 o 
   0  16   8      326.05      379.38     71.60 o 
   1  16   8       47.81       28.70     33.29 o 
   2  16   8      230.61      280.05     59.50 o 
   3  16   8      595.01      652.66     55.21 o 
   4  16   8      421.78      459.64     76.06 o 
   5  16   8       11.26        0.32     25.09 o 
   6  16   8       10.78       26.32     21.59 o 
   7  16   8      105.83       91.27     27.03 o 
   8  16   8       57.56       60.04     26.22 o 
   0  17   8      467.81      464.80     80.40 o 
   1  17   8       59.32       42.92     42.71 o 
   2  17   8      231.81      187.72     34.68 o 
   3  17   8      361.98      246.46     48.91 o 
   4  17   8       39.44       34.73     27.81 o 
   5  17   8       18.38       37.44     27.75 o 
   6  17   8      182.34      180.80     37.93 o 
   7  17   8       35.35       31.88     29.87 o 
   8  17   8       41.46       53.50     27.65 o 
   0  18   8       20.61      -33.92     41.45 o 
   1  18   8      184.60      222.95     42.91 o 
   2  18   8       27.40       57.59     34.34 o 
   3  18   8       40.46       22.16     26.89 o 
   4  18   8        2.03        2.43     25.45 o 
   5  18   8      105.41       76.31     32.37 o 
   6  18   8      132.76      175.61     39.41 o 
   7  18   8      171.45      263.69     44.45 o 
   0  19   8      268.62      301.49     74.12 o 
   1  19   8      206.85      238.39     47.05 o 
   2  19   8       21.94       59.32     36.13 o 
   3  19   8       16.33        8.96     30.83 o 
   4  19   8       79.39       73.45     31.50 o 
   5  19   8       54.00       54.89     32.70 o 
   6  19   8       43.68       71.97     34.37 o 
   0  20   8      138.35      162.05     62.81 o 
   1  20   8       51.58       94.16     38.96 o 
   2  20   8      102.16       64.07     39.97 o 
   3  20   8      413.46      338.72     56.40 o 
   4  20   8       16.92       29.45     29.91 o 
   5  20   8        3.27       -9.48     29.35 o 
   0  21   8       94.31      131.90     60.30 o 
   1  21   8       37.32      -23.33     30.49 o 
   2  21   8      100.60       86.67     43.07 o 
   3  21   8       57.65       38.94     35.53 o 
   2   0   9     1979.61     1701.14     77.54 o 
   4   0   9     1703.03     1603.00     45.46 o 
   6   0   9     2964.73     2845.08     99.33 o 
   8   0   9      139.07      167.09     31.98 o 
  10   0   9      246.73      201.72     33.35 o 
  12   0   9      125.48      112.16     32.91 o 
   1   1   9      324.50      273.55     11.79 o 
   2   1   9      348.87      374.32     13.64 o 
   3   1   9      367.38      311.87     12.80 o 
   4   1   9      201.63      239.05     13.06 o 
   5   1   9     3286.66     3601.52     65.59 o 
   6   1   9      264.35      236.58     19.08 o 
   7   1   9     1310.91     1283.00     46.49 o 
   8   1   9      164.18      146.77     18.31 o 
   9   1   9       86.17       76.83     16.03 o 
  10   1   9       79.38       58.18     17.13 o 
  11   1   9      401.30      407.45     31.43 o 
  12   1   9        5.00       -5.49     17.98 o 
   1   2   9     1543.13     1532.96     31.19 o 
   2   2   9     1538.75     1527.38     29.98 o 
   3   2   9       27.22       14.87      6.16 o 
   4   2   9     2516.14     2505.68     51.10 o 
   5   2   9       24.17       19.89      6.97 o 
   6   2   9      223.47      227.69     20.75 o 
   7   2   9      854.75      833.96     36.75 o 
   8   2   9     1496.04     1505.16     48.61 o 
   9   2   9      165.17      165.63     20.57 o 
  10   2   9      137.77       93.87     19.15 o 
  11   2   9       40.75       28.63     17.23 o 
  12   2   9       73.57       77.34     21.64 o 
   1   3   9     2573.70     2668.95     48.16 o 
   2   3   9      172.54      148.47     11.57 o 
   3   3   9      657.47      692.62     34.27 o 
   4   3   9      159.60      152.32     12.46 o 
   5   3   9     2578.45     2685.57     52.41 o 
   6   3   9       20.74       19.12      9.84 o 
   7   3   9      849.47      843.07     42.39 o 
   8   3   9        2.17       -1.37     12.22 o 
   9   3   9      516.11      576.65     33.32 o 
  10   3   9       81.07       77.37     17.84 o 
  11   3   9      167.78      118.70     25.84 o 
  12   3   9        9.59       -8.66     18.03 o 
   1   4   9       42.50       41.45      6.76 o 
   2   4   9      826.52      771.26     25.34 o 
   3   4   9      444.34      461.55     20.97 o 
   4   4   9     1122.02     1082.04     26.87 o 
   5   4   9     1953.66     1921.52     41.03 o 
   6   4   9      455.42      470.26     23.43 o 
   7   4   9      623.87      603.54     34.10 o 
   8   4   9      701.87      711.95     36.61 o 
   9   4   9       95.71       74.77     21.73 o 
  10   4   9      118.13       97.54     18.73 o 
  11   4   9       14.35       13.70     17.61 o 
  12   4   9       32.20       -1.09     19.80 o 
   1   5   9     3870.29     4007.33     69.11 o 
   2   5   9     1049.69     1054.92     31.78 o 
   3   5   9      126.29      177.76     12.72 o 
   4   5   9      508.64      450.89     19.78 o 
   5   5   9     1960.30     1896.95     43.88 o 
   6   5   9      784.48      820.27     35.25 o 
   7   5   9       19.36       16.55     12.13 o 
   8   5   9        8.80       19.79     13.27 o 
   9   5   9      156.56      149.58     22.84 o 
  10   5   9      676.16      705.80     43.20 o 
  11   5   9      172.42      148.60     30.56 o 
  12   5   9       24.79        7.13     22.93 o 
   1   6   9      314.15      346.44     17.06 o 
   2   6   9     5976.40     5999.56    106.36 o 
   3   6   9      406.08      427.25     20.49 o 
   4   6   9     2792.15     2729.99     60.33 o 
   5   6   9      668.98      669.01     27.31 o 
   6   6   9     1113.39     1108.24     51.87 o 
   7   6   9       35.71       44.79     13.57 o 
   8   6   9      233.98      223.49     21.98 o 
   9   6   9       77.12       61.70     18.48 o 
  10   6   9      201.70      207.83     26.79 o 
  11   6   9       42.37       27.11     22.87 o 
  12   6   9       25.85       28.78     22.54 o 
   1   7   9      608.31      593.33     33.65 o 
   2   7   9     1403.22     1518.25     36.24 o 
   3   7   9      802.91      758.66     26.03 o 
   4   7   9      407.03      350.51     18.28 o 
   5   7   9     1215.16     1190.48     61.01 o 
   6   7   9      205.57      184.86     18.67 o 
   7   7   9      222.31      237.09     21.88 o 
   8   7   9       34.44       58.61     15.85 o 
   9   7   9        0.44       -8.43     13.92 o 
  10   7   9       11.48       16.45     19.63 o 
  11   7   9      510.71      471.28     50.24 o 
  12   7   9       42.74       42.18     26.44 o 
   1   8   9      329.26      362.39     19.89 o 
   2   8   9      827.03      877.82     32.41 o 
   3   8   9      473.74      517.68     23.80 o 
   4   8   9     1343.36     1421.87     51.12 o 
   5   8   9      705.43      693.42     32.58 o 
   6   8   9      123.43      127.10     17.66 o 
   7   8   9      882.40      885.57     43.41 o 
   8   8   9      707.21      776.16     47.47 o 
   9   8   9       60.08       56.01     21.42 o 
  10   8   9       68.95       45.99     25.52 o 
  11   8   9       44.24       53.42     28.60 o 
   1   9   9     1642.93     1664.44     42.52 o 
   2   9   9     2008.71     1996.23     48.89 o 
   3   9   9      221.75      228.00     22.28 o 
   4   9   9      546.84      546.65     28.70 o 
   5   9   9     1679.87     1624.43     54.16 o 
   6   9   9      119.11      127.59     19.41 o 
   7   9   9      271.13      261.43     25.31 o 
   8   9   9       63.23       78.80     22.86 o 
   9   9   9      465.63      421.09     67.16 o 
  10   9   9        5.42        5.44     20.70 o 
  11   9   9       73.44       65.75     31.76 o 
   1  10   9     1102.55     1073.09     33.69 o 
   2  10   9      858.53      863.87     35.66 o 
   3  10   9      207.16      208.98     20.83 o 
   4  10   9      695.86      765.69     38.34 o 
   5  10   9      625.40      567.47     33.69 o 
   6  10   9      139.23      131.84     23.39 o 
   7  10   9       97.53       72.76     21.48 o 
   8  10   9      821.91      924.74     75.97 o 
   9  10   9       37.51       32.46     22.24 o 
  10  10   9      115.42       75.59     26.80 o 
  11  10   9        3.48       14.78     26.65 o 
   1  11   9      943.98      971.15     36.45 o 
   2  11   9      206.16      225.50     19.81 o 
   3  11   9       90.56       91.42     15.53 o 
   4  11   9       81.37       75.15     18.52 o 
   5  11   9      291.44      303.50     30.84 o 
   6  11   9      461.09      500.26     39.40 o 
   7  11   9      249.60      223.84     28.66 o 
   8  11   9       77.14       14.84     19.70 o 
   9  11   9       45.80       27.93     22.25 o 
  10  11   9      114.22      114.38     29.47 o 
  11  11   9       12.60       20.86     24.89 o 
   1  12   9      321.40      339.64     25.38 o 
   2  12   9     1858.56     1824.67     52.39 o 
   3  12   9       13.15        0.29     12.57 o 
   4  12   9      817.19      814.17     57.84 o 
   5  12   9      484.23      474.54     37.73 o 
   6  12   9      264.81      226.50     29.33 o 
   7  12   9      116.97      157.86     27.12 o 
   8  12   9       48.85       44.15     23.45 o 
   9  12   9        3.36      -17.02     21.08 o 
  10  12   9       18.92        4.36     24.04 o 
   1  13   9      475.01      506.68     33.83 o 
   2  13   9      826.46      824.01     40.03 o 
   3  13   9       38.05       35.47     16.82 o 
   4  13   9      104.17      120.99     23.27 o 
   5  13   9       47.43       39.19     20.01 o 
   6  13   9       19.98       24.39     19.41 o 
   7  13   9      297.77      396.84     55.30 o 
   8  13   9      229.38      275.82     44.79 o 
   9  13   9        1.29       14.98     25.75 o 
  10  13   9        3.68       -4.61     25.39 o 
   1  14   9      256.61      255.45     26.61 o 
   2  14   9      256.39      241.88     34.92 o 
   3  14   9       63.81       38.73     23.84 o 
   4  14   9      165.59      151.78     25.72 o 
   5  14   9       60.77       68.32     25.02 o 
   6  14   9        3.66      -15.93     18.46 o 
   7  14   9      450.86      504.89     60.92 o 
   8  14   9       70.43       59.30     32.09 o 
   9  14   9       45.85       61.10     29.79 o 
   1  15   9      941.93      988.98     79.04 o 
   2  15   9      644.31      666.81     71.41 o 
   3  15   9       82.01       92.12     26.98 o 
   4  15   9       28.81       43.60     25.76 o 
   5  15   9      171.47      176.72     28.06 o 
   6  15   9       11.15       -6.45     19.88 o 
   7  15   9       34.87       35.23     24.60 o 
   8  15   9       53.65       37.33     25.09 o 
   9  15   9       32.97        2.04     24.42 o 
   1  16   9      671.53      727.22     68.38 o 
   2  16   9      129.01      134.05     32.62 o 
   3  16   9       21.08       17.48     24.50 o 
   4  16   9       71.01       84.70     43.36 o 
   5  16   9       34.64       -6.51     26.11 o 
   6  16   9       63.08      116.19     33.10 o 
   7  16   9       31.72       36.08     25.24 o 
   8  16   9      125.20      162.34     31.53 o 
   1  17   9      125.88      119.37     36.39 o 
   2  17   9      158.52      131.46     39.16 o 
   3  17   9        0.72      -10.43     22.61 o 
   4  17   9       80.25       53.97     30.20 o 
   5  17   9       69.31       92.12     43.62 o 
   6  17   9       11.84      -26.34     26.34 o 
   7  17   9       29.05       33.24     30.63 o 
   1  18   9      205.61      229.09     45.07 o 
   2  18   9       64.71       59.65     34.61 o 
   3  18   9       13.45       36.57     27.43 o 
   4  18   9       45.72       68.98     32.53 o 
   5  18   9      102.70      106.95     42.38 o 
   6  18   9       31.42       23.71     29.99 o 
   1  19   9       21.50       39.60     34.19 o 
   2  19   9       73.03       31.84     38.57 o 
   3  19   9       34.03       30.48     30.58 o 
   4  19   9      104.70       74.74     34.68 o 
   5  19   9       40.11       38.45     33.34 o 
   1  20   9       57.89       50.34     36.86 o 
   2  20   9       43.37       50.92     35.90 o 
   3  20   9        1.87       36.80     37.68 o 
   4  20   9       62.50      133.65     39.04 o 
   1  21   9        6.34        1.63     56.53 o 
   0   0  10    15213.98    15477.96    496.66 o 
   2   0  10      119.57      129.91     15.00 o 
   4   0  10      213.57      258.00     21.78 o 
   6   0  10     2485.93     2820.19     84.24 o 
   8   0  10      561.30      520.81     55.84 o 
  10   0  10       20.57       44.01     22.33 o 
  12   0  10      445.70      478.48     52.13 o 
   0   1  10      223.03      217.09     18.42 o 
   1   1  10     7028.98     6988.15    113.65 o 
   2   1  10      799.35      771.26     24.22 o 
   3   1  10     1542.70     1528.15     35.59 o 
   4   1  10       34.99       50.26      8.33 o 
   5   1  10      304.90      293.65     20.15 o 
   6   1  10      300.30      324.15     18.84 o 
   7   1  10     1562.86     1613.43     53.25 o 
   8   1  10      329.05      350.15     28.14 o 
   9   1  10       68.99       73.06     17.59 o 
  10   1  10      139.02      133.28     35.75 o 
  11   1  10       42.27       62.63     19.39 o 
  12   1  10       19.89       23.14     19.26 o 
   0   2  10     5828.15     5863.28    144.54 o 
   1   2  10        8.88        8.05      6.14 o 
   2   2  10      462.92      448.96     15.42 o 
   3   2  10     1136.69      988.50     26.81 o 
   4   2  10     2209.43     2195.71     44.47 o 
   5   2  10      632.37      625.24     24.47 o 
   6   2  10     1503.03     1487.32     46.23 o 
   7   2  10       50.54       59.88     17.48 o 
   8   2  10       31.58       47.57     14.98 o 
   9   2  10       35.67       29.64     15.30 o 
  10   2  10      227.74      189.78     23.56 o 
  11   2  10       29.28       25.20     18.04 o 
  12   2  10       53.61       86.54     24.98 o 
   0   3  10      885.20      992.60     37.06 o 
   1   3  10      252.87      285.34     13.47 o 
   2   3  10       57.38       56.89      8.97 o 
   3   3  10     2749.34     2758.15     60.00 o 
   4   3  10      717.98      706.10     23.94 o 
   5   3  10      675.58      628.38     24.23 o 
   6   3  10       39.47       31.45     11.02 o 
   7   3  10       40.43       36.87     12.94 o 
   8   3  10      171.22      151.01     19.45 o 
   9   3  10     1647.54     1979.38     66.83 o 
  10   3  10        5.38      -10.16     17.04 o 
  11   3  10       29.97        9.68     19.75 o 
  12   3  10        4.39        5.41     19.50 o 
   0   4  10     7265.62     7266.42    200.16 o 
   1   4  10      334.92      322.38     16.17 o 
   2   4  10     1502.58     1489.92     38.31 o 
   3   4  10      323.11      339.80     18.63 o 
   4   4  10     3090.68     3356.35     79.12 o 
   5   4  10      636.69      668.52     30.23 o 
   6   4  10      508.50      514.00     25.01 o 
   7   4  10       35.40       24.21     24.40 o 
   8   4  10       43.43       48.31     16.58 o 
   9   4  10      100.84      105.31     21.43 o 
  10   4  10      321.14      285.24     29.92 o 
  11   4  10       54.30       20.43     18.87 o 
  12   4  10       57.64       56.92     22.73 o 
   0   5  10     2105.55     2195.76     92.65 o 
   1   5  10      456.01      508.05     34.76 o 
   2   5  10      169.78      163.41     12.63 o 
   3   5  10     3553.29     3415.51     67.09 o 
   4   5  10      924.13     1057.27     33.04 o 
   5   5  10       52.56       47.69     10.63 o 
   6   5  10      438.54      429.03     23.56 o 
   7   5  10      454.70      591.42     31.92 o 
   8   5  10     1073.33     1070.09     50.14 o 
   9   5  10      630.86      649.13     40.38 o 
  10   5  10        2.96        1.23     21.11 o 
  11   5  10       53.73       42.90     21.90 o 
  12   5  10       35.51       12.93     25.47 o 
   0   6  10     2293.77     2108.46     94.11 o 
   1   6  10       53.24       50.91      8.96 o 
   2   6  10      131.70      102.52     12.75 o 
   3   6  10      320.67      349.72     22.79 o 
   4   6  10      211.12      231.05     15.99 o 
   5   6  10      275.81      285.65     22.72 o 
   6   6  10      865.15     1002.70     39.61 o 
   7   6  10      348.04      375.39     25.97 o 
   8   6  10      225.05      240.77     25.84 o 
   9   6  10      125.90      129.90     22.78 o 
  10   6  10      248.24      222.81     27.07 o 
  11   6  10       19.36        6.36     22.98 o 
  12   6  10      304.80      373.39     42.01 o 
   0   7  10      673.11      640.38     43.75 o 
   1   7  10     2724.69     2692.59     65.26 o 
   2   7  10       12.57        7.72      8.05 o 
   3   7  10     3513.67     3517.73     69.01 o 
   4   7  10      637.89      650.39     27.69 o 
   5   7  10      554.59      564.10     26.92 o 
   6   7  10       50.87       70.21     14.89 o 
   7   7  10      799.76      796.14     38.67 o 
   8   7  10       28.16        5.36     15.09 o 
   9   7  10       21.28        7.17     17.07 o 
  10   7  10      132.24      108.13     26.28 o 
  11   7  10       15.36       -9.18     26.99 o 
   0   8  10     1361.45     1404.09     59.19 o 
   1   8  10      234.03      263.97     17.67 o 
   2   8  10      790.72      755.72     36.52 o 
   3   8  10     2045.23     1981.67     50.22 o 
   4   8  10     1236.29     1319.91     38.80 o 
   5   8  10      633.52      637.75     42.19 o 
   6   8  10      181.92      172.19     25.13 o 
   7   8  10      360.38      368.79     32.21 o 
   8   8  10       56.46       50.02     16.75 o 
   9   8  10       49.74       70.02     25.76 o 
  10   8  10      182.28      169.32     35.56 o 
  11   8  10       56.75       35.71     27.88 o 
   0   9  10      118.74       81.04     18.25 o 
   1   9  10      134.95      125.16     13.78 o 
   2   9  10      424.23      386.35     21.54 o 
   3   9  10     1603.07     1722.08     50.09 o 
   4   9  10      215.81      264.42     24.62 o 
   5   9  10      366.27      405.92     29.43 o 
   6   9  10       14.41       -0.13     15.00 o 
   7   9  10      247.73      277.72     27.32 o 
   8   9  10       30.56        2.12     16.86 o 
   9   9  10      668.29      720.74     53.94 o 
  10   9  10      152.30      125.45     32.35 o 
  11   9  10       44.69       36.58     29.35 o 
   0  10  10      648.79      589.06     39.83 o 
   1  10  10      130.82      144.55     16.58 o 
   2  10  10     1185.52     1317.76     42.56 o 
   3  10  10      103.24       58.88     17.63 o 
   4  10  10     2683.21     2779.74     70.56 o 
   5  10  10       39.53       30.60     16.54 o 
   6  10  10        2.68        5.68     15.04 o 
   7  10  10      175.89      220.38     29.07 o 
   8  10  10       58.29       77.74     23.34 o 
   9  10  10       46.84       61.09     29.55 o 
  10  10  10       71.92       35.52     28.43 o 
  11  10  10        6.06       51.76     36.47 o 
   0  11  10     2164.70     1969.12    108.03 o 
   1  11  10      188.69      201.13     19.10 o 
   2  11  10       37.29       22.24     12.04 o 
   3  11  10     1897.13     1888.75     55.16 o 
   4  11  10      103.59       65.06     16.91 o 
   5  11  10       22.49       10.67     18.01 o 
   6  11  10      381.00      357.67     60.82 o 
   7  11  10       22.77        9.34     20.84 o 
   8  11  10      242.17      218.66     39.91 o 
   9  11  10      196.93      195.18     31.28 o 
  10  11  10        1.01      -20.94     22.37 o 
   0  12  10      348.05      321.84     40.74 o 
   1  12  10      113.84       80.40     18.47 o 
   2  12  10      180.29      169.25     18.94 o 
   3  12  10      105.62      115.99     28.62 o 
   4  12  10       28.55       13.28     15.94 o 
   5  12  10      314.09      361.16     34.45 o 
   6  12  10      791.30      839.58     52.36 o 
   7  12  10      180.60      198.97     30.23 o 
   8  12  10      134.29      153.67     29.75 o 
   9  12  10       16.75        7.24     23.13 o 
  10  12  10       15.67       35.37     25.51 o 
   0  13  10      259.22      336.89     42.55 o 
   1  13  10      563.52      590.62     38.93 o 
   2  13  10       84.16       88.39     18.09 o 
   3  13  10      122.69      124.49     22.21 o 
   4  13  10      307.82      367.22     35.34 o 
   5  13  10       98.22       88.60     22.87 o 
   6  13  10      212.74      233.06     31.99 o 
   7  13  10      435.60      409.39     40.36 o 
   8  13  10       28.00       63.88     25.83 o 
   9  13  10       17.35       53.34     26.93 o 
   0  14  10      448.78      477.21     86.05 o 
   1  14  10       56.87       43.07     18.57 o 
   2  14  10       50.08       28.52     22.19 o 
   3  14  10      628.66      654.77     71.43 o 
   4  14  10        3.27      -14.46     18.05 o 
   5  14  10      256.12      205.53     57.84 o 
   6  14  10      591.65      576.99     54.87 o 
   7  14  10       71.43       56.63     23.88 o 
   8  14  10        2.51       -8.58     23.54 o 
   9  14  10       18.88       11.69     26.13 o 
   0  15  10       91.46       90.45     50.25 o 
   1  15  10       41.33       45.84     24.12 o 
   2  15  10      473.46      506.40     49.24 o 
   3  15  10      114.98      117.24     31.41 o 
   4  15  10      155.36      121.05     32.19 o 
   5  15  10       29.84        2.55     24.91 o 
   6  15  10       43.18       13.27     23.44 o 
   7  15  10       42.51       20.11     25.93 o 
   8  15  10      119.11      123.66     31.13 o 
   0  16  10       79.88       64.07     45.22 o 
   1  16  10       27.45      -20.26     27.64 o 
   2  16  10       86.04      124.76     39.52 o 
   3  16  10      128.92      139.71     33.68 o 
   4  16  10      635.81      670.98     58.60 o 
   5  16  10        5.28      -24.85     24.85 o 
   6  16  10       15.88       19.52     29.08 o 
   7  16  10       37.99       17.00     25.25 o 
   0  17  10       85.04       59.04     45.22 o 
   1  17  10        1.65      -27.89     27.89 o 
   2  17  10       30.47        7.12     30.64 o 
   3  17  10       61.98       99.95     31.79 o 
   4  17  10       91.93       77.30     31.26 o 
   5  17  10        0.62        3.58     26.43 o 
   6  17  10      237.70      316.59     45.82 o 
   7  17  10        0.87      -13.46     29.09 o 
   0  18  10      183.44      184.66     62.81 o 
   1  18  10       28.67       17.79     33.61 o 
   2  18  10        3.47      -29.67     29.67 o 
   3  18  10        0.88       22.16     28.50 o 
   4  18  10        0.33        3.48     28.79 o 
   5  18  10      127.95      157.67     38.35 o 
   6  18  10       93.12      191.74     42.10 o 
   0  19  10      135.71      126.88     59.04 o 
   1  19  10      192.02      284.65     53.10 o 
   2  19  10        2.68       -3.87     42.08 o 
   3  19  10        9.73       69.89     36.86 o 
   4  19  10       44.51       38.49     31.58 o 
   0  20  10       49.99       38.94     54.02 o 
   1  20  10        9.08       63.49     39.52 o 
   2  20  10        8.63       18.97     35.23 o 
   3  20  10      217.99      247.04     54.62 o 
   2   0  11     4082.96     4193.02    102.02 o 
   4   0  11     1623.46     1685.79     65.82 o 
   6   0  11     2773.77     2703.15     84.40 o 
   8   0  11      676.56      761.05     57.20 o 
  10   0  11       20.41       25.89     22.27 o 
  12   0  11       44.90       37.03     35.90 o 
   1   1  11      436.17      392.58     17.99 o 
   2   1  11      540.16      506.15     20.32 o 
   3   1  11       64.58       60.58     10.06 o 
   4   1  11        9.49       15.38      8.64 o 
   5   1  11     2501.96     2449.81     54.15 o 
   6   1  11      483.13      561.47     25.20 o 
   7   1  11      706.09      646.93     33.65 o 
   8   1  11      281.12      322.01     26.84 o 
   9   1  11       27.56       34.54     15.31 o 
  10   1  11       42.34       35.35     19.46 o 
  11   1  11      324.55      352.66     35.84 o 
  12   1  11        4.82       10.19     21.24 o 
   1   2  11      411.87      407.92     17.04 o 
   2   2  11     1112.85     1028.30     28.66 o 
   3   2  11       82.88       67.70     10.11 o 
   4   2  11     1090.70     1080.62     30.88 o 
   5   2  11      126.44      145.83     14.81 o 
   6   2  11       18.36       12.32     10.20 o 
   7   2  11      504.37      510.50     43.54 o 
   8   2  11      731.46      709.92     46.29 o 
   9   2  11       37.60       -3.87     16.85 o 
  10   2  11       60.61       56.95     22.03 o 
  11   2  11       27.79       35.11     22.26 o 
  12   2  11       59.32       26.32     22.15 o 
   1   3  11     2728.19     2619.09     57.88 o 
   2   3  11      225.74      195.41     15.09 o 
   3   3  11      800.71      784.81     26.87 o 
   4   3  11      264.85      331.04     21.57 o 
   5   3  11     2489.24     2489.46     58.75 o 
   6   3  11        1.83       -7.88      9.88 o 
   7   3  11      615.32      580.72     50.09 o 
   8   3  11        2.94       13.30     15.38 o 
   9   3  11      461.90      418.10     33.70 o 
  10   3  11        3.90       -6.04     16.88 o 
  11   3  11       22.17       -3.15     20.62 o 
  12   3  11        8.20       17.46     22.95 o 
   1   4  11       87.74       64.65      9.57 o 
   2   4  11      775.02      740.33     28.44 o 
   3   4  11      408.46      424.96     21.13 o 
   4   4  11      614.16      694.70     33.12 o 
   5   4  11     1526.74     1477.51     47.12 o 
   6   4  11      109.45      101.14     21.65 o 
   7   4  11      103.73       74.92     19.89 o 
   8   4  11      895.50      913.23     47.36 o 
   9   4  11       16.18       30.91     19.03 o 
  10   4  11      194.10      190.55     27.12 o 
  11   4  11        0.88       -8.83     20.64 o 
   1   5  11     1530.88     1468.36     59.55 o 
   2   5  11      261.46      281.28     18.00 o 
   3   5  11      243.09      199.36     15.88 o 
   4   5  11      410.77      360.27     19.66 o 
   5   5  11      458.62      425.80     25.47 o 
   6   5  11      293.80      242.09     19.36 o 
   7   5  11       82.52       47.71     16.93 o 
   8   5  11       37.72       17.53     16.65 o 
   9   5  11      100.37      108.26     22.60 o 
  10   5  11      427.98      411.66     49.28 o 
  11   5  11      104.92      148.64     28.12 o 
   1   6  11     1029.00     1087.30     33.96 o 
   2   6  11     2934.63     2962.63     65.41 o 
   3   6  11        4.37       -4.29      8.58 o 
   4   6  11     1641.08     1703.12     42.05 o 
   5   6  11       93.93       80.25     12.27 o 
   6   6  11      848.41      895.49     39.41 o 
   7   6  11       25.93       25.61     15.77 o 
   8   6  11      140.59      114.52     21.79 o 
   9   6  11       58.15       39.42     19.18 o 
  10   6  11       34.33       31.18     20.78 o 
  11   6  11       48.77       26.45     24.14 o 
   1   7  11       61.70       64.76     12.02 o 
   2   7  11     1124.95     1091.44     31.98 o 
   3   7  11      123.75       73.23     16.38 o 
   4   7  11      140.76      108.97     13.11 o 
   5   7  11      968.78     1004.09     41.18 o 
   6   7  11      247.89      271.73     23.10 o 
   7   7  11      334.93      378.51     27.48 o 
   8   7  11       66.96       77.86     20.15 o 
   9   7  11        6.41        9.19     18.40 o 
  10   7  11        4.66       -3.29     20.28 o 
  11   7  11      460.53      398.57     55.16 o 
   1   8  11       55.56       48.73     11.59 o 
   2   8  11      537.62      610.17     32.48 o 
   3   8  11       43.54       26.17     10.10 o 
   4   8  11      537.62      542.59     26.94 o 
   5   8  11      106.92       54.32     15.70 o 
   6   8  11       45.25       54.40     14.78 o 
   7   8  11      624.82      632.05     52.06 o 
   8   8  11      462.46      481.84     35.67 o 
   9   8  11       23.42       17.75     25.20 o 
  10   8  11       95.15       95.57     33.11 o 
  11   8  11       12.26       10.33     25.69 o 
   1   9  11      573.22      590.57     27.39 o 
   2   9  11      527.76      514.93     31.39 o 
   3   9  11      171.89      140.06     17.45 o 
   4   9  11        0.65      -11.87     11.87 o 
   5   9  11      450.74      507.11     33.69 o 
   6   9  11       46.11       29.52     15.99 o 
   7   9  11      264.72      233.71     39.19 o 
   8   9  11       42.96       50.43     23.20 o 
   9   9  11      269.20      259.48     39.79 o 
  10   9  11       67.12       83.84     32.84 o 
   1  10  11      815.95      903.72     44.92 o 
   2  10  11      236.61      239.94     20.86 o 
   3  10  11       16.22       17.35     12.96 o 
   4  10  11      442.85      483.47     29.26 o 
   5  10  11      310.34      307.53     27.76 o 
   6  10  11      165.45      145.69     22.62 o 
   7  10  11       65.63       70.80     21.94 o 
   8  10  11      545.44      529.35     98.82 o 
   9  10  11       10.24      -23.81     23.81 o 
  10  10  11       40.64       28.05     30.26 o 
   1  11  11      231.02      265.30     26.98 o 
   2  11  11      167.10      171.50     19.27 o 
   3  11  11      213.94      222.37     21.47 o 
   4  11  11       50.02       28.84     17.47 o 
   5  11  11      626.11      674.52     57.53 o 
   6  11  11       83.17       91.95     23.51 o 
   7  11  11      285.32      338.71     35.47 o 
   8  11  11       53.20       59.81     24.78 o 
   9  11  11       52.70       23.68     25.11 o 
  10  11  11      128.48       95.23     39.92 o 
   1  12  11       79.02       54.81     18.49 o 
   2  12  11      792.31      790.63     37.00 o 
   3  12  11      152.50      144.73     19.03 o 
   4  12  11      466.97      422.42     43.92 o 
   5  12  11      335.22      389.58     36.86 o 
   6  12  11      178.43      186.51     30.14 o 
   7  12  11       32.10       35.56     24.20 o 
   8  12  11       54.98       20.97     23.09 o 
   9  12  11        9.30      -18.81     24.59 o 
   1  13  11      143.86      169.32     28.29 o 
   2  13  11      225.51      235.08     24.84 o 
   3  13  11      116.21      127.99     24.78 o 
   4  13  11        7.43        8.09     22.30 o 
   5  13  11      105.60       89.16     28.47 o 
   6  13  11       27.20       17.37     21.81 o 
   7  13  11      144.92      145.14     30.08 o 
   8  13  11       50.70       31.15     26.56 o 
   9  13  11       49.07       16.30     26.47 o 
   1  14  11      107.40      107.91     22.76 o 
   2  14  11      411.22      373.48     37.90 o 
   3  14  11       23.14      -12.62     33.15 o 
   4  14  11       57.88       24.79     27.02 o 
   5  14  11       31.45       39.22     36.26 o 
   6  14  11       13.25       34.00     24.60 o 
   7  14  11      356.26      340.13     38.97 o 
   8  14  11       68.34       59.03     27.58 o 
   1  15  11      603.44      711.32     53.16 o 
   2  15  11      357.03      410.88     54.88 o 
   3  15  11        8.23       19.32     24.65 o 
   4  15  11        0.66      -22.76     22.76 o 
   5  15  11      138.85      129.72     34.91 o 
   6  15  11       23.52       31.13     23.45 o 
   7  15  11       57.55       57.83     27.06 o 
   8  15  11       87.21       67.23     30.13 o 
   1  16  11       99.12       18.74     34.67 o 
   2  16  11       36.70        7.54     31.98 o 
   3  16  11       17.84       39.75     27.48 o 
   4  16  11       48.57       23.82     26.98 o 
   5  16  11       41.30       47.17     30.03 o 
   6  16  11       51.30       35.71     30.63 o 
   7  16  11       15.29       18.51     31.62 o 
   1  17  11      326.05      273.36    112.43 o 
   2  17  11        5.20      -12.74     31.52 o 
   3  17  11        9.27       22.22     28.05 o 
   4  17  11       40.88       12.97     30.44 o 
   5  17  11      110.84      109.11     35.00 o 
   6  17  11        1.41       13.93     28.89 o 
   1  18  11      195.39      257.51    101.12 o 
   2  18  11       16.27        9.95     34.34 o 
   3  18  11       37.43       37.73     36.66 o 
   4  18  11       58.49       66.52     31.73 o 
   5  18  11       94.12      129.49     55.10 o 
   1  19  11       29.79       33.48     35.00 o 
   2  19  11       21.15       46.09     39.05 o 
   3  19  11       32.62      -21.23     36.39 o 
   0   0  12     8826.65     8649.09    294.23 o 
   2   0  12      157.24      218.13     29.79 o 
   4   0  12      956.79      825.70     52.04 o 
   6   0  12     2259.10     2025.26     81.82 o 
   8   0  12      108.89      108.02     31.52 o 
  10   0  12       14.70       27.41     31.45 o 
   0   1  12     3647.20     3582.43     97.75 o 
   1   1  12     4341.87     4415.71     88.66 o 
   2   1  12      687.35      711.76     25.30 o 
   3   1  12      514.38      516.25     24.75 o 
   4   1  12      883.55      844.32     32.76 o 
   5   1  12      247.53      271.35     19.46 o 
   6   1  12      130.13      141.64     15.85 o 
   7   1  12      654.51      659.48     38.03 o 
   8   1  12      145.64      196.91     24.59 o 
   9   1  12       62.98       64.72     20.61 o 
  10   1  12       38.25       38.82     20.99 o 
  11   1  12       44.76       43.17     25.13 o 
   0   2  12      247.44      257.21     22.37 o 
   1   2  12       56.64       61.38     11.07 o 
   2   2  12       19.32        4.69      8.07 o 
   3   2  12     1122.77     1142.84     34.97 o 
   4   2  12      567.53      604.72     39.65 o 
   5   2  12      345.46      389.88     23.21 o 
   6   2  12      449.93      425.01     24.32 o 
   7   2  12       89.52       82.54     18.44 o 
   8   2  12       38.83       71.37     18.98 o 
   9   2  12        4.61       -3.20     16.31 o 
  10   2  12      133.29      122.81     25.53 o 
  11   2  12      109.16      124.96     27.34 o 
   0   3  12      561.39      663.56     43.85 o 
   1   3  12      781.30      738.95     28.32 o 
   2   3  12        6.45        4.18      8.06 o 
   3   3  12     2309.49     2226.77     50.14 o 
   4   3  12      295.05      269.73     21.03 o 
   5   3  12      385.92      465.79     41.25 o 
   6   3  12       63.94       53.71     15.07 o 
   7   3  12       18.42       23.49     15.11 o 
   8   3  12       59.24       45.98     16.97 o 
   9   3  12     1086.45     1189.01     68.65 o 
  10   3  12       12.30        8.20     20.02 o 
  11   3  12       17.91      -11.95     20.52 o 
   0   4  12     3512.44     3140.37    126.40 o 
   1   4  12      620.98      664.79     27.43 o 
   2   4  12     1825.37     1988.10     45.78 o 
   3   4  12       53.78       35.95      9.40 o 
   4   4  12     1335.45     1397.65     37.28 o 
   5   4  12      291.25      243.21     19.25 o 
   6   4  12      197.99      133.15     17.51 o 
   7   4  12       89.13       79.61     18.66 o 
   8   4  12       92.36      107.92     22.12 o 
   9   4  12        7.87      -10.30     18.03 o 
  10   4  12      346.21      392.88     36.13 o 
  11   4  12       30.31       38.82     22.93 o 
   0   5  12     1937.59     2172.48    101.25 o 
   1   5  12      851.75      805.27     34.45 o 
   2   5  12     1347.32     1239.19     40.47 o 
   3   5  12      469.86      516.23     33.59 o 
   4   5  12       49.41       18.49     11.70 o 
   5   5  12        0.44        4.21     10.18 o 
   6   5  12      150.73      164.63     17.60 o 
   7   5  12      352.67      375.56     35.92 o 
   8   5  12      677.51      734.83     44.09 o 
   9   5  12      579.78      547.99     40.02 o 
  10   5  12        0.28        1.81     19.93 o 
  11   5  12       15.14       15.38     22.53 o 
   0   6  12      427.33      364.87     59.65 o 
   1   6  12      198.42      224.55     21.39 o 
   2   6  12       88.08       78.97     12.27 o 
   3   6  12      275.62      269.23     17.85 o 
   4   6  12      223.57      244.06     17.39 o 
   5   6  12       73.39       42.73     12.22 o 
   6   6  12      411.81      473.02     33.42 o 
   7   6  12      287.04      257.74     26.73 o 
   8   6  12       94.68       98.76     22.02 o 
   9   6  12       30.29       48.03     21.33 o 
  10   6  12       29.54       26.16     21.28 o 
  11   6  12       25.55       25.21     25.37 o 
   0   7  12      275.73      226.87     43.11 o 
   1   7  12     2184.24     2275.22     71.82 o 
   2   7  12      584.56      509.51     35.56 o 
   3   7  12      867.23      966.80     32.98 o 
   4   7  12       10.38       10.55     10.48 o 
   5   7  12       84.69       77.34     14.81 o 
   6   7  12      120.65      126.70     18.96 o 
   7   7  12      745.74      793.08     44.27 o 
   8   7  12        0.45      -11.08     16.68 o 
   9   7  12       27.39       40.57     21.13 o 
  10   7  12       78.37       90.94     27.67 o 
   0   8  12      249.08      440.28     36.62 o 
   1   8  12       29.79        9.07     11.07 o 
   2   8  12      503.13      478.32     25.83 o 
   3   8  12      850.65      852.08     38.20 o 
   4   8  12      244.50      166.86     21.80 o 
   5   8  12      842.54      918.50     37.56 o 
   6   8  12      260.82      310.28     25.64 o 
   7   8  12      125.78      108.13     21.46 o 
   8   8  12       53.95       50.33     20.11 o 
   9   8  12       70.14       52.44     24.68 o 
  10   8  12      125.96      134.23     36.21 o 
   0   9  12       47.67       29.29     17.96 o 
   1   9  12      364.17      384.62     24.79 o 
   2   9  12       67.27       66.66     14.33 o 
   3   9  12     1488.71     1677.29     52.14 o 
   4   9  12        8.26       -0.67     13.81 o 
   5   9  12        1.86       13.39     13.60 o 
   6   9  12       66.58       49.22     20.03 o 
   7   9  12       53.77       14.16     18.29 o 
   8   9  12       11.43       -6.21     28.41 o 
   9   9  12      530.35      614.88     60.84 o 
  10   9  12       88.31       87.84     40.29 o 
   0  10  12      240.63      265.35     30.76 o 
   1  10  12       27.88       23.49     14.92 o 
   2  10  12      121.78       95.49     18.07 o 
   3  10  12      209.98      196.92     20.91 o 
   4  10  12     1833.56     1918.75     66.40 o 
   5  10  12       75.22       74.62     20.18 o 
   6  10  12       47.98       33.48     18.47 o 
   7  10  12       38.90        8.37     18.96 o 
   8  10  12       53.30       32.81     27.76 o 
   9  10  12        4.61        7.73     28.08 o 
  10  10  12      182.48      174.19     38.78 o 
   0  11  12     2325.06     2356.41    113.13 o 
   1  11  12      160.53      151.28     20.87 o 
   2  11  12       66.03       36.64     14.82 o 
   3  11  12      662.03      698.02     40.16 o 
   4  11  12       30.10       13.47     14.70 o 
   5  11  12       26.78        7.35     17.10 o 
   6  11  12      262.57      282.59     34.01 o 
   7  11  12       37.66       57.50     24.02 o 
   8  11  12      325.49      397.76     40.39 o 
   9  11  12      134.53      155.44     36.70 o 
   0  12  12      156.09      183.24     36.52 o 
   1  12  12       13.91       25.61     17.95 o 
   2  12  12       53.30       26.33     15.14 o 
   3  12  12       30.99       19.26     15.58 o 
   4  12  12       13.55       -9.96     15.47 o 
   5  12  12      296.93      367.21     37.02 o 
   6  12  12      559.60      594.17     46.84 o 
   7  12  12      163.73      211.99     33.04 o 
   8  12  12       16.90       31.59     25.83 o 
   9  12  12        5.30       24.67     34.75 o 
   0  13  12       62.27       90.67     30.40 o 
   1  13  12      562.71      649.80     42.17 o 
   2  13  12       53.65       45.22     18.70 o 
   3  13  12       33.61       34.88     28.29 o 
   4  13  12      144.46      146.54     27.57 o 
   5  13  12       46.62       30.54     26.40 o 
   6  13  12       43.55       26.08     23.93 o 
   7  13  12      609.33      719.28     62.19 o 
   8  13  12        0.90        0.99     24.18 o 
   0  14  12      156.62      195.84     38.54 o 
   1  14  12       28.50        8.53     19.59 o 
   2  14  12        5.50        1.82     22.76 o 
   3  14  12      267.14      254.00     41.69 o 
   4  14  12       20.27       16.51     26.70 o 
   5  14  12      172.42       99.58     45.69 o 
   6  14  12      418.54      471.92     44.12 o 
   7  14  12       35.85       17.65     23.92 o 
   8  14  12        4.07       10.53     26.76 o 
   0  15  12       74.21       38.30     29.27 o 
   1  15  12        4.08       15.65     23.81 o 
   2  15  12      231.35      179.47     33.23 o 
   3  15  12       62.49       61.86     29.49 o 
   4  15  12      139.23      133.66     36.49 o 
   5  15  12       10.36      -16.28     27.24 o 
   6  15  12       10.45       -8.35     24.28 o 
   7  15  12       19.69        3.63     26.30 o 
   0  16  12      266.58      332.90     75.37 o 
   1  16  12        1.83       -4.98     23.64 o 
   2  16  12      129.19      170.09     43.99 o 
   3  16  12       76.06       41.87     31.19 o 
   4  16  12      436.63      506.38    112.25 o 
   5  16  12       15.62      -26.73     29.49 o 
   6  16  12       16.67      -17.01     29.56 o 
   0  17  12       80.09       64.07     55.27 o 
   1  17  12       19.47       38.37     45.85 o 
   2  17  12       24.21       21.36     35.90 o 
   3  17  12       31.32        5.10     35.90 o 
   4  17  12       95.68       61.74     33.02 o 
   5  17  12        5.22        7.76     31.15 o 
   0  18  12      171.35      115.57     66.58 o 
   1  18  12       16.13       25.63     35.40 o 
   2  18  12        4.71      -32.41     32.41 o 
   3  18  12        4.10      -33.23     33.23 o 
   4  18  12       13.47       -6.78     30.89 o 
   0  19  12       94.00      124.36     62.81 o 
   1  19  12      141.68      113.43     47.37 o 
   2   0  13      363.55      442.77     46.62 o 
   4   0  13      180.23      186.43     26.69 o 
   6   0  13      516.34      414.00     39.29 o 
   8   0  13      326.09      219.95     42.13 o 
  10   0  13       24.74       -7.57     32.54 o 
   1   1  13      138.73      135.48     14.84 o 
   2   1  13      586.22      591.19     29.58 o 
   3   1  13      165.91      192.83     23.97 o 
   4   1  13      149.52      163.30     19.94 o 
   5   1  13     1570.18     1532.11     53.65 o 
   6   1  13       43.48       29.81     14.06 o 
   7   1  13      310.41      382.05     30.30 o 
   8   1  13       26.73        2.67     19.41 o 
   9   1  13       91.64      142.21     31.91 o 
  10   1  13      111.09      133.01     29.51 o 
  11   1  13      200.80      201.38     34.26 o 
   1   2  13     1413.35     1520.42     41.47 o 
   2   2  13     1021.66     1010.32     51.56 o 
   3   2  13       20.10        7.93     10.01 o 
   4   2  13      418.54      406.37     36.05 o 
   5   2  13       29.91       21.56     11.74 o 
   6   2  13       76.88       67.15     14.75 o 
   7   2  13      240.04      212.09     22.43 o 
   8   2  13      507.34      491.84     41.43 o 
   9   2  13        5.16        6.46     20.38 o 
  10   2  13       50.43       52.95     26.12 o 
  11   2  13       17.09       -7.06     25.36 o 
   1   3  13      534.17      571.41     29.15 o 
   2   3  13      497.80      520.12     23.60 o 
   3   3  13      979.30      949.70     38.17 o 
   4   3  13      123.09       68.37     14.18 o 
   5   3  13      275.57      248.78     40.15 o 
   6   3  13      132.49       74.49     14.09 o 
   7   3  13      264.41      267.97     24.42 o 
   8   3  13       10.28       39.67     19.19 o 
   9   3  13      228.10      195.61     44.38 o 
  10   3  13        1.63       -7.36     19.92 o 
  11   3  13       10.73        7.89     26.21 o 
   1   4  13      215.39      263.22     23.60 o 
   2   4  13       12.52        9.47     10.05 o 
   3   4  13      336.76      314.92     19.98 o 
   4   4  13      221.59      167.00     16.37 o 
   5   4  13      176.05      124.88     16.00 o 
   6   4  13      116.72       97.55     15.92 o 
   7   4  13       47.06       30.35     15.12 o 
   8   4  13      304.82      242.47     32.16 o 
   9   4  13       22.35       29.40     20.52 o 
  10   4  13       90.93      108.96     25.40 o 
   1   5  13     1323.46     1320.71     64.98 o 
   2   5  13      307.52      281.04     22.00 o 
   3   5  13       64.91       66.32     12.08 o 
   4   5  13      497.85      490.53     26.27 o 
   5   5  13      966.35      926.82     40.37 o 
   6   5  13        7.10        3.69     12.10 o 
   7   5  13       60.70       63.08     18.84 o 
   8   5  13       70.63       48.32     24.31 o 
   9   5  13       10.80       -3.98     19.06 o 
  10   5  13      238.56      326.60     35.77 o 
   1   6  13      204.67      196.91     23.96 o 
   2   6  13     1153.70     1217.55     59.27 o 
   3   6  13      303.01      273.46     19.78 o 
   4   6  13      944.82      958.07     36.23 o 
   5   6  13      259.51      214.07     21.53 o 
   6   6  13      484.77      470.18     30.90 o 
   7   6  13       13.51       34.79     18.21 o 
   8   6  13      228.39      258.74     42.21 o 
   9   6  13       14.66       -1.72     19.58 o 
  10   6  13        6.86      -20.26     20.26 o 
   1   7  13       91.65       76.89     15.33 o 
   2   7  13      866.47      741.59     53.82 o 
   3   7  13      696.00      772.02     33.61 o 
   4   7  13       89.98      109.44     19.15 o 
   5   7  13      244.47      273.33     23.26 o 
   6   7  13       19.08       27.32     17.84 o 
   7   7  13      105.57      129.58     22.72 o 
   8   7  13       45.54       35.32     20.07 o 
   9   7  13        3.45      -19.59     19.59 o 
  10   7  13        9.26       14.74     23.95 o 
   1   8  13       29.64        8.30     12.20 o 
   2   8  13      416.48      488.30     31.13 o 
   3   8  13      363.21      297.24     27.32 o 
   4   8  13      446.34      450.77     34.18 o 
   5   8  13      294.20      252.93     22.02 o 
   6   8  13       19.80       24.26     15.33 o 
   7   8  13      100.57      129.85     23.88 o 
   8   8  13      238.39      295.90     31.73 o 
   9   8  13       33.70       17.29     24.31 o 
  10   8  13       79.05       87.84     31.37 o 
   1   9  13      780.58      742.64     35.89 o 
   2   9  13      468.38      443.17     29.42 o 
   3   9  13      215.11      194.58     21.52 o 
   4   9  13      192.37      162.72     23.49 o 
   5   9  13      417.75      418.85     29.96 o 
   6   9  13       58.29       49.31     19.63 o 
   7   9  13      154.54      169.39     28.77 o 
   8   9  13       28.73       49.60     28.41 o 
   9   9  13      258.61      342.32     47.34 o 
   1  10  13      177.97      146.11     20.85 o 
   2  10  13       59.80       53.74     15.40 o 
   3  10  13       77.13       48.60     15.96 o 
   4  10  13      287.42      315.97     26.36 o 
   5  10  13      251.13      223.95     27.12 o 
   6  10  13       54.36       12.78     18.95 o 
   7  10  13       90.22       60.30     28.09 o 
   8  10  13      294.32      366.85     49.46 o 
   9  10  13       40.95       30.04     31.35 o 
   1  11  13      157.75      215.15     24.21 o 
   2  11  13       41.45       26.25     15.35 o 
   3  11  13      115.79       73.76     18.07 o 
   4  11  13      142.17      151.37     21.60 o 
   5  11  13      214.24      254.62     28.58 o 
   6  11  13       26.26        6.59     20.86 o 
   7  11  13       41.92       35.87     27.94 o 
   8  11  13       24.29       27.77     29.38 o 
   9  11  13       41.75       64.01     47.74 o 
   1  12  13      183.02      189.61     26.90 o 
   2  12  13      493.10      514.37     40.06 o 
   3  12  13      119.40      110.54     19.73 o 
   4  12  13      182.36      190.82     23.60 o 
   5  12  13      108.31      107.14     27.19 o 
   6  12  13       51.32       27.96     24.17 o 
   7  12  13       37.96       17.05     23.57 o 
   8  12  13      153.41      198.92     39.14 o 
   1  13  13      149.87      168.35     27.25 o 
   2  13  13      314.38      314.95     33.80 o 
   3  13  13       72.51       63.40     20.96 o 
   4  13  13       17.39       37.49     21.87 o 
   5  13  13      151.27      173.48     30.41 o 
   6  13  13        2.91       34.41     25.53 o 
   7  13  13      109.19      113.03     30.05 o 
   1  14  13      114.05      110.13     29.19 o 
   2  14  13      238.74      246.41     46.74 o 
   3  14  13       42.96       28.61     24.20 o 
   4  14  13       37.44       73.48     29.50 o 
   5  14  13       28.83       16.35     22.72 o 
   6  14  13       41.60       69.13     28.94 o 
   7  14  13       68.62       57.92     36.44 o 
   1  15  13      335.99      331.01     41.60 o 
   2  15  13      332.41      424.97     45.79 o 
   3  15  13       10.06       16.00     28.94 o 
   4  15  13        2.84        1.75     28.99 o 
   5  15  13       58.49       48.51     31.41 o 
   6  15  13       11.61       41.76     31.50 o 
   1  16  13       97.60       79.55     31.50 o 
   2  16  13        7.96       64.07     38.20 o 
   3  16  13        5.52      -32.88     32.88 o 
   4  16  13       70.39      109.88     37.32 o 
   5  16  13       16.60      -15.07     29.35 o 
   1  17  13      201.36      214.24     52.41 o 
   2  17  13       36.55      -32.51     32.51 o 
   3  17  13       22.68      -22.06     33.80 o 
   4  17  13       38.58       77.68     38.24 o 
   1  18  13       98.70       50.18     42.02 o 
   2  18  13        7.50      -33.09     33.09 o 
   0   0  14     7358.08     7699.30    403.24 o 
   2   0  14       18.08        0.49     15.86 o 
   4   0  14       86.39       46.94     20.51 o 
   6   0  14      974.29     1138.05     98.32 o 
   8   0  14      153.54       64.56     35.08 o 
  10   0  14        4.10      -20.10     34.19 o 
   0   1  14      134.40      157.77     26.23 o 
   1   1  14     1337.39     1158.13     40.41 o 
   2   1  14      532.69      513.52     29.10 o 
   3   1  14      302.73      338.77     27.09 o 
   4   1  14        7.26       -7.28     10.67 o 
   5   1  14      114.13      114.47     17.65 o 
   6   1  14       31.06       55.76     15.97 o 
   7   1  14      386.24      407.70     37.83 o 
   8   1  14      392.98      394.07     53.13 o 
   9   1  14      165.05      123.12     28.39 o 
  10   1  14       43.51       -6.36     23.35 o 
   0   2  14     6837.96     6710.50    201.28 o 
   1   2  14       85.71       44.58     15.24 o 
   2   2  14     1452.02     1401.86     46.90 o 
   3   2  14      581.75      529.96     29.25 o 
   4   2  14      205.03      207.24     20.42 o 
   5   2  14      199.28      186.75     26.59 o 
   6   2  14      551.77      587.49     43.79 o 
   7   2  14       15.75       -8.50     16.26 o 
   8   2  14       67.50       55.63     23.39 o 
   9   2  14       66.22       62.46     26.82 o 
  10   2  14      160.00      169.45     32.82 o 
   0   3  14      149.90      256.34     31.03 o 
   1   3  14       73.06       55.66     25.22 o 
   2   3  14      178.33      193.89     21.19 o 
   3   3  14      886.05      921.19     38.33 o 
   4   3  14      208.47      224.87     24.06 o 
   5   3  14       65.75       51.82     14.88 o 
   6   3  14      199.55      171.08     22.60 o 
   7   3  14       87.34       64.70     19.47 o 
   8   3  14       55.62       53.99     23.29 o 
   9   3  14      863.03     1042.05     62.88 o 
  10   3  14       37.48       72.09     28.09 o 
   0   4  14      423.25      417.66     37.73 o 
   1   4  14       80.37       73.78     15.74 o 
   2   4  14      288.79      334.69     28.83 o 
   3   4  14        6.43       12.81     11.24 o 
   4   4  14     1354.24     1409.63     46.46 o 
   5   4  14       88.28      103.86     15.64 o 
   6   4  14      270.79      264.21     22.19 o 
   7   4  14       84.00       64.35     20.36 o 
   8   4  14      124.07       93.07     27.90 o 
   9   4  14        3.80       17.43     23.33 o 
  10   4  14      170.22      104.46     31.54 o 
   0   5  14     1177.72     1142.56     74.46 o 
   1   5  14      687.12      836.74     38.84 o 
   2   5  14       31.60       11.65     11.89 o 
   3   5  14      905.50      840.70     42.98 o 
   4   5  14       61.88       81.81     15.72 o 
   5   5  14       63.06       56.10     14.95 o 
   6   5  14      132.76      135.63     26.32 o 
   7   5  14      231.80      257.43     46.24 o 
   8   5  14      207.40      213.53     50.00 o 
   9   5  14      157.96      155.06     28.42 o 
  10   5  14       31.92       17.23     23.48 o 
   0   6  14     1743.26     1683.61    131.90 o 
   1   6  14       87.19       80.37     15.92 o 
   2   6  14      119.01      121.09     19.52 o 
   3   6  14        0.75       12.29     12.13 o 
   4   6  14      599.13      631.87     33.61 o 
   5   6  14      196.52      165.57     37.17 o 
   6   6  14      867.36      786.79     75.60 o 
   7   6  14      116.17      127.98     24.13 o 
   8   6  14       65.95       66.31     22.71 o 
   9   6  14       49.10       46.95     23.20 o 
  10   6  14       30.41       56.64     25.28 o 
   0   7  14      601.52      474.86     41.29 o 
   1   7  14     1205.88     1280.39     50.97 o 
   2   7  14        2.47       -2.40     11.52 o 
   3   7  14      797.35      750.23     43.91 o 
   4   7  14      121.07       88.22     20.08 o 
   5   7  14        8.84       -2.47     14.33 o 
   6   7  14       23.08        9.91     15.88 o 
   7   7  14      445.42      558.11     52.98 o 
   8   7  14       15.33       27.81     20.97 o 
   9   7  14      127.52      125.34     26.47 o 
   0   8  14      360.87      417.25     61.04 o 
   1   8  14       10.28        6.74     13.29 o 
   2   8  14       26.70        8.21     14.25 o 
   3   8  14      372.09      392.85     31.69 o 
   4   8  14      305.97      281.41     25.15 o 
   5   8  14      206.00      195.55     25.27 o 
   6   8  14      268.66      247.82     31.69 o 
   7   8  14       40.87       53.10     20.39 o 
   8   8  14       93.85      111.98     25.08 o 
   9   8  14       41.57       33.07     33.91 o 
   0   9  14       11.66       40.77     21.36 o 
   1   9  14       35.33       13.60     13.94 o 
   2   9  14      356.19      329.91     26.71 o 
   3   9  14     1093.05     1205.74     88.89 o 
   4   9  14      102.92       79.52     18.62 o 
   5   9  14       73.33       71.67     19.76 o 
   6   9  14       87.96       74.57     31.55 o 
   7   9  14       27.55       27.71     25.73 o 
   8   9  14        6.18        8.81     27.06 o 
   9   9  14      354.36      369.51     49.76 o 
   0  10  14      639.73      706.01    102.38 o 
   1  10  14      111.71       97.17     20.29 o 
   2  10  14      632.23      595.91     41.71 o 
   3  10  14      104.12       99.79     19.39 o 
   4  10  14      949.92     1020.47     59.55 o 
   5  10  14       16.32       11.76     16.33 o 
   6  10  14       41.55       26.32     24.15 o 
   7  10  14      119.97       54.06     29.62 o 
   8  10  14       76.34       93.62     33.41 o 
   0  11  14      864.01     1051.20    128.76 o 
   1  11  14       72.89       71.12     22.13 o 
   2  11  14      109.34      109.83     21.83 o 
   3  11  14      502.56      526.25     33.78 o 
   4  11  14       41.42       25.33     17.64 o 
   5  11  14       11.17        7.07     18.94 o 
   6  11  14      183.42      115.43     38.12 o 
   7  11  14       62.11       44.20     30.06 o 
   8  11  14      106.84       71.68     32.80 o 
   0  12  14      344.75      399.63     50.95 o 
   1  12  14       56.89       65.79     22.55 o 
   2  12  14       14.21        2.85     19.54 o 
   3  12  14       40.04       34.44     18.17 o 
   4  12  14       37.45       11.72     17.55 o 
   5  12  14      122.71      104.08     27.42 o 
   6  12  14      179.76      231.99     35.56 o 
   7  12  14      165.02      204.62     40.88 o 
   0  13  14      209.40      151.84     39.50 o 
   1  13  14      514.31      552.81     56.78 o 
   2  13  14      144.62      144.02     27.54 o 
   3  13  14       22.98       38.72     21.41 o 
   4  13  14       27.88       14.83     26.58 o 
   5  13  14       78.41      129.43     33.36 o 
   6  13  14       66.80      128.56     29.79 o 
   7  13  14      140.12      117.84     32.74 o 
   0  14  14      117.05      132.79     37.12 o 
   1  14  14        3.18       18.34     21.76 o 
   2  14  14        7.34      -15.10     39.67 o 
   3  14  14      433.42      456.54     43.32 o 
   4  14  14        5.74       36.28     30.06 o 
   5  14  14       35.10      -15.17     28.43 o 
   6  14  14      228.37      190.65     34.78 o 
   0  15  14      154.54      117.69     39.50 o 
   1  15  14        2.05       14.05     27.31 o 
   2  15  14      179.64      180.02     35.54 o 
   3  15  14      114.70       74.99     43.50 o 
   4  15  14      107.72      103.36     36.08 o 
   5  15  14       15.68      -20.35     29.87 o 
   0  16  14       64.79       51.50     55.27 o 
   1  16  14        3.30       12.90     29.68 o 
   2  16  14       91.78       85.40     34.18 o 
   3  16  14      145.71      200.99     51.50 o 
   4  16  14      216.92      301.78     47.89 o 
   0  17  14      170.40      190.94     70.35 o 
   1  17  14       30.94       -2.18     38.63 o 
   2  17  14        5.66       24.83     38.07 o 
   2   0  15     1295.15     1440.37     66.24 o 
   4   0  15      892.71     1019.22     76.52 o 
   6   0  15      405.07      407.98     41.87 o 
   8   0  15      317.51      292.02     50.95 o 
  10   0  15       36.43       30.35     35.57 o 
   1   1  15     1854.75     1765.90     59.50 o 
   2   1  15       98.79      106.73     16.78 o 
   3   1  15       82.11       61.99     15.72 o 
   4   1  15       23.65      -10.61     12.35 o 
   5   1  15      792.97      853.66     46.72 o 
   6   1  15      102.21      128.28     23.34 o 
   7   1  15      320.62      323.99     27.97 o 
   8   1  15        0.08      -20.81     20.81 o 
   9   1  15       51.88       73.30     27.72 o 
  10   1  15       46.28       64.29     27.92 o 
   1   2  15       38.77       34.86     14.84 o 
   2   2  15      618.67      668.34     40.45 o 
   3   2  15      126.86      102.72     25.79 o 
   4   2  15      617.17      694.35     35.47 o 
   5   2  15      120.16      107.53     18.42 o 
   6   2  15      117.43       73.26     18.36 o 
   7   2  15      145.07      132.30     21.39 o 
   8   2  15      400.55      449.99     42.37 o 
   9   2  15       15.53       38.58     25.55 o 
   1   3  15     1770.60     1723.75     58.90 o 
   2   3  15       88.72      112.29     22.66 o 
   3   3  15       44.18       44.53     16.98 o 
   4   3  15       60.95       61.83     16.06 o 
   5   3  15     1230.70     1259.27     53.32 o 
   6   3  15       29.06        7.97     14.89 o 
   7   3  15       89.54       49.01     26.22 o 
   8   3  15       29.88       30.48     23.55 o 
   9   3  15       81.36      134.13     30.49 o 
   1   4  15      353.71      380.71     26.62 o 
   2   4  15     1416.42     1345.45     50.53 o 
   3   4  15      105.09       97.65     19.43 o 
   4   4  15      664.35      707.86     36.23 o 
   5   4  15       55.24       59.39     15.16 o 
   6   4  15      136.06      120.46     21.35 o 
   7   4  15       68.87       75.96     25.17 o 
   8   4  15      285.15      289.91     35.31 o 
   9   4  15        0.19        3.91     24.10 o 
   1   5  15      421.60      364.12     28.97 o 
   2   5  15      109.45      137.05     22.10 o 
   3   5  15      147.41      106.47     21.96 o 
   4   5  15      216.73      219.48     22.69 o 
   5   5  15      827.73      773.38     38.39 o 
   6   5  15      106.27       89.06     48.98 o 
   7   5  15      406.20      387.27     39.56 o 
   8   5  15        3.29       30.00     24.30 o 
   9   5  15        0.19       20.51     26.04 o 
   1   6  15      111.04      124.60     19.14 o 
   2   6  15     1242.09     1286.62     52.01 o 
   3   6  15        0.20       11.31     14.66 o 
   4   6  15      719.99      739.37     38.15 o 
   5   6  15      134.54      130.08     22.79 o 
   6   6  15      156.91      120.58     30.90 o 
   7   6  15        8.17        7.37     17.95 o 
   8   6  15      127.49      156.12     27.41 o 
   9   6  15       59.17       65.14     27.52 o 
   1   7  15      250.65      215.33     24.16 o 
   2   7  15      359.23      391.05     28.18 o 
   3   7  15       27.04       -1.63     14.33 o 
   4   7  15      257.96      281.24     32.08 o 
   5   7  15      661.63      646.58     51.93 o 
   6   7  15       20.26       19.00     19.09 o 
   7   7  15      186.07      222.90     28.75 o 
   8   7  15        8.57        5.18     21.30 o 
   9   7  15        8.01      -13.92     23.09 o 
   1   8  15      133.79      118.26     21.54 o 
   2   8  15      600.19      576.65     38.76 o 
   3   8  15      123.09       88.64     19.52 o 
   4   8  15      480.64      502.82     36.72 o 
   5   8  15      133.50      119.18     22.99 o 
   6   8  15      121.20       77.81     26.30 o 
   7   8  15      190.88      171.27     42.67 o 
   8   8  15      198.93      139.61     27.71 o 
   1   9  15      336.85      351.45     36.99 o 
   2   9  15      443.37      541.55     37.21 o 
   3   9  15       48.12       40.95     17.56 o 
   4   9  15       28.79        1.58     16.81 o 
   5   9  15      386.22      483.28     37.65 o 
   6   9  15       54.95       38.80     24.27 o 
   7   9  15      153.56      184.50     33.42 o 
   8   9  15       45.84       42.14     52.57 o 
   1  10  15       32.61       19.27     17.61 o 
   2  10  15      281.85      247.20     27.03 o 
   3  10  15       37.59       35.15     17.77 o 
   4  10  15       85.47       51.09     18.44 o 
   5  10  15      124.78      152.18     33.31 o 
   6  10  15       81.78       52.43     25.66 o 
   7  10  15      116.48      106.87     35.96 o 
   1  11  15      534.51      595.90     50.00 o 
   2  11  15      142.83      169.25     25.17 o 
   3  11  15       41.17       46.01     19.02 o 
   4  11  15      117.33      126.63     30.71 o 
   5  11  15       77.34       87.11     23.91 o 
   6  11  15       17.86       29.26     30.41 o 
   7  11  15       47.29       22.87     32.07 o 
   1  12  15      252.84      280.53     38.44 o 
   2  12  15      170.20      193.60     30.33 o 
   3  12  15       10.53        4.15     17.64 o 
   4  12  15      185.76      192.29     34.64 o 
   5  12  15      262.88      319.18     38.93 o 
   6  12  15       33.00       39.60     31.79 o 
   1  13  15      145.40      128.37     28.16 o 
   2  13  15       64.69       47.20     32.64 o 
   3  13  15      100.10      129.66     28.72 o 
   4  13  15       17.67       -5.02     24.71 o 
   5  13  15       94.24       84.45     28.72 o 
   6  13  15        1.19      -17.35     36.96 o 
   1  14  15      124.04      109.90     27.23 o 
   2  14  15      298.58      308.42     34.98 o 
   3  14  15       21.33      -11.56     28.76 o 
   4  14  15      156.64      148.15     42.32 o 
   5  14  15        2.17      -26.28     30.81 o 
   1  15  15      160.34      222.28     73.45 o 
   2  15  15      358.72      416.86     49.05 o 
   3  15  15        3.17      -29.45     36.86 o 
   4  15  15        8.37       51.76     43.96 o 
   1  16  15       83.03       66.73     32.78 o 
   2  16  15       31.85      -24.79     38.87 o 
   0   0  16     5203.35     5507.22    312.80 o 
   2   0  16       29.81        6.16     27.01 o 
   4   0  16       47.84       38.68     21.46 o 
   6   0  16      840.86      879.15     83.54 o 
   8   0  16       17.08      -27.69     54.65 o 
   0   1  16      142.73      232.93     92.96 o 
   1   1  16     1143.92     1174.87     61.05 o 
   2   1  16      164.64      173.71     23.16 o 
   3   1  16      762.99      814.35     43.18 o 
   4   1  16       24.71       22.23     14.71 o 
   5   1  16      177.14      221.92     24.81 o 
   6   1  16       16.87       43.38     17.46 o 
   7   1  16      255.84      270.93     27.59 o 
   8   1  16       51.96       29.38     24.15 o 
   9   1  16       69.07       91.51     30.24 o 
   0   2  16     1500.15     1553.35     91.02 o 
   1   2  16      105.06       63.85     21.07 o 
   2   2  16      364.25      381.56     30.65 o 
   3   2  16      485.11      511.00     41.29 o 
   4   2  16      286.16      282.46     25.08 o 
   5   2  16      164.70       74.50     18.50 o 
   6   2  16      270.64      283.14     26.89 o 
   7   2  16       44.33       53.40     19.62 o 
   8   2  16       56.30       43.29     25.93 o 
   9   2  16       37.84       24.18     26.75 o 
   0   3  16      111.09      120.73     31.45 o 
   1   3  16      335.15      415.77     31.73 o 
   2   3  16       47.71       38.97     17.38 o 
   3   3  16     1082.49     1083.71     51.20 o 
   4   3  16       30.03       42.34     17.13 o 
   5   3  16       84.68       92.75     22.47 o 
   6   3  16        7.97       39.26     16.96 o 
   7   3  16       33.03        9.92     19.48 o 
   8   3  16       16.24       16.82     24.29 o 
   9   3  16      404.03      439.55     45.11 o 
   0   4  16      424.88      380.15     53.41 o 
   1   4  16      186.69      169.69     23.25 o 
   2   4  16      433.58      430.06     36.48 o 
   3   4  16       74.77       72.78     19.09 o 
   4   4  16      810.21      868.66     46.58 o 
   5   4  16       54.13       29.09     15.93 o 
   6   4  16      155.08      108.64     28.09 o 
   7   4  16       95.55       99.08     26.72 o 
   8   4  16      158.34      166.72     32.48 o 
   0   5  16      861.75      915.50     78.83 o 
   1   5  16      439.37      503.12     35.47 o 
   2   5  16       34.44       35.55     17.18 o 
   3   5  16      818.72      841.07     45.35 o 
   4   5  16       65.14       63.44     18.11 o 
   5   5  16       56.63       66.43     20.10 o 
   6   5  16       67.78       96.31     22.40 o 
   7   5  16      111.79      128.32     29.67 o 
   8   5  16      169.87      180.37     33.63 o 
   0   6  16      822.83      868.91     91.99 o 
   1   6  16      120.09       96.33     18.34 o 
   2   6  16      175.90      163.97     36.62 o 
   3   6  16       62.83       71.83     19.70 o 
   4   6  16       90.81       87.05     20.83 o 
   5   6  16      158.42      191.27     29.51 o 
   6   6  16      513.67      518.13     43.79 o 
   7   6  16       58.56       60.33     25.74 o 
   8   6  16        9.74      -14.02     24.56 o 
   0   7  16      124.07       86.81     41.42 o 
   1   7  16      563.13      614.03     58.89 o 
   2   7  16       49.01       41.53     19.34 o 
   3   7  16      614.34      700.63     42.49 o 
   4   7  16       64.46       52.21     19.86 o 
   5   7  16       61.54       42.26     23.70 o 
   6   7  16       46.27       75.85     25.15 o 
   7   7  16      205.09      204.49     67.57 o 
   8   7  16       31.14       23.10     25.86 o 
   0   8  16      433.64      366.22     92.82 o 
   1   8  16       50.51       14.62     16.10 o 
   2   8  16       88.27       49.55     20.23 o 
   3   8  16      317.26      318.03     34.71 o 
   4   8  16       46.64       25.29     18.43 o 
   5   8  16       89.88       96.11     23.92 o 
   6   8  16      141.22      132.92     26.73 o 
   7   8  16       13.49      -10.48     25.02 o 
   0   9  16        5.61        4.04     22.11 o 
   1   9  16       53.34       49.26     20.03 o 
   2   9  16       59.44       17.16     17.82 o 
   3   9  16      738.95      794.78     47.02 o 
   4   9  16       54.03       21.78     21.03 o 
   5   9  16       56.74       42.69     21.16 o 
   6   9  16       21.07       46.78     26.67 o 
   7   9  16        5.52        4.72     26.53 o 
   0  10  16      178.16      123.32     64.07 o 
   1  10  16       72.06       58.85     21.13 o 
   2  10  16      280.27      331.68     33.91 o 
   3  10  16      100.63       49.00     21.05 o 
   4  10  16      425.23      506.50     39.82 o 
   5  10  16       17.71        4.83     21.23 o 
   6  10  16        7.92       26.66     26.51 o 
   0  11  16      580.36      596.73     97.98 o 
   1  11  16       35.67       53.39     23.29 o 
   2  11  16        2.93       -5.22     21.22 o 
   3  11  16      248.69      247.27     30.01 o 
   4  11  16       55.67       37.61     21.62 o 
   5  11  16       22.54        7.47     26.75 o 
   6  11  16      142.75      193.05     40.98 o 
   0  12  16      388.08      325.39     90.45 o 
   1  12  16       39.93       16.08     23.26 o 
   2  12  16       13.54       31.49     22.78 o 
   3  12  16        8.36      -11.34     23.23 o 
   4  12  16       50.01       55.08     21.64 o 
   5  12  16       83.51      144.91     38.62 o 
   0  13  16      192.08      115.60     51.50 o 
   1  13  16      230.04      233.92     33.11 o 
   2  13  16       77.14       53.90     25.74 o 
   3  13  16       46.08       52.85     27.20 o 
   4  13  16        7.95      -13.42     26.39 o 
   0  14  16       37.11       65.89     47.74 o 
   1  14  16       19.06       -7.77     29.37 o 
   2  14  16       34.06       71.06     27.81 o 
   3  14  16      190.31      206.08     63.08 o 
   0  15  16       13.60       30.98     37.09 o 
   1  15  16       16.38       22.02     31.79 o 
   2   0  17      441.41      436.15     54.16 o 
   4   0  17      601.67      490.06     53.92 o 
   6   0  17      249.88      245.25     37.50 o 
   8   0  17       74.20       73.32     39.85 o 
   1   1  17      127.35      156.17     26.79 o 
   2   1  17       91.59      131.97     24.49 o 
   3   1  17       17.02       20.29     19.09 o 
   4   1  17        7.35        8.59     15.97 o 
   5   1  17      581.39      547.17     38.75 o 
   6   1  17       26.60       31.84     18.37 o 
   7   1  17      106.96       87.19     22.85 o 
   8   1  17        9.52      -19.41     23.90 o 
   1   2  17       52.10      120.27     24.43 o 
   2   2  17      281.40      324.36     33.77 o 
   3   2  17       77.13       60.85     19.36 o 
   4   2  17      242.18      241.08     27.48 o 
   5   2  17       68.91       83.11     21.73 o 
   6   2  17       27.02        2.84     16.72 o 
   7   2  17       55.06       25.57     19.35 o 
   8   2  17      170.14      133.63     31.66 o 
   1   3  17      385.71      448.62     38.59 o 
   2   3  17       34.17       22.90     18.08 o 
   3   3  17      159.86      107.68     23.22 o 
   4   3  17       47.96       47.40     19.33 o 
   5   3  17      278.72      221.05     27.06 o 
   6   3  17       12.71       -4.60     16.41 o 
   7   3  17      214.77      233.36     31.31 o 
   8   3  17        2.42      -13.87     23.52 o 
   1   4  17       23.52       -1.86     17.30 o 
   2   4  17      545.88      581.31     58.19 o 
   3   4  17       32.18       37.33     17.62 o 
   4   4  17      272.84      198.98     26.77 o 
   5   4  17       95.46       62.49     20.60 o 
   6   4  17       10.18      -20.12     20.12 o 
   7   4  17       13.16       34.87     22.89 o 
   8   4  17      215.22      206.93     35.44 o 
   1   5  17      232.02      278.33     28.20 o 
   2   5  17      300.04      283.45     48.79 o 
   3   5  17        5.96       32.87     18.39 o 
   4   5  17       77.70       69.57     18.33 o 
   5   5  17      327.58      350.89     58.02 o 
   6   5  17       62.78       68.91     25.83 o 
   7   5  17       61.10       60.66     32.19 o 
   1   6  17       35.69        8.94     16.86 o 
   2   6  17      293.52      235.01     27.17 o 
   3   6  17       17.90       20.33     17.11 o 
   4   6  17      351.06      310.24     36.70 o 
   5   6  17      112.12       99.82     26.68 o 
   6   6  17       53.43       34.43     25.39 o 
   7   6  17        7.37        5.69     29.57 o 
   1   7  17      200.90      229.12     27.18 o 
   2   7  17       98.73       69.65     21.02 o 
   3   7  17       29.13       13.44     22.48 o 
   4   7  17       32.58       28.40     22.65 o 
   5   7  17      172.15      237.60     33.84 o 
   6   7  17       29.16       17.43     25.34 o 
   7   7  17       85.32      104.57     35.71 o 
   1   8  17      219.80      236.81     27.06 o 
   2   8  17      243.52      277.39     33.35 o 
   3   8  17       63.41       43.50     24.77 o 
   4   8  17      279.21      216.01     32.73 o 
   5   8  17       75.85       71.84     26.92 o 
   6   8  17       12.19      -14.41     23.33 o 
   1   9  17      205.00      264.25     29.71 o 
   2   9  17      109.53       64.85     25.50 o 
   3   9  17      123.40      172.17     30.99 o 
   4   9  17       39.18       28.06     22.65 o 
   5   9  17       60.14       50.77     25.82 o 
   6   9  17       36.42       17.33     30.70 o 
   1  10  17       75.52      126.97     27.71 o 
   2  10  17      165.28      150.78     25.99 o 
   3  10  17        0.88        6.14     23.34 o 
   4  10  17      116.93       76.80     25.05 o 
   5  10  17       32.52        9.79     22.70 o 
   1  11  17      179.78      192.64     41.10 o 
   2  11  17      184.08      173.58     31.90 o 
   3  11  17        5.85       17.91     24.00 o 
   4  11  17       46.98       91.07     25.57 o 
   5  11  17      101.91       79.72     29.21 o 
   1  12  17      138.26      183.60     32.59 o 
   2  12  17       64.92       93.26     28.98 o 
   3  12  17        1.85       -2.67     24.03 o 
   4  12  17       76.28       64.83     25.40 o 
   1  13  17       82.24      105.13     32.82 o 
   2  13  17       65.48       75.05     27.52 o 
   0   0  18     2538.80     2884.26    202.25 o 
   2   0  18       13.90      -26.25     26.25 o 
   4   0  18       58.47       33.81     79.14 o 
   6   0  18      407.80      439.28     56.16 o 
   0   1  18      322.14      353.63     50.93 o 
   1   1  18      343.89      345.08     35.78 o 
   2   1  18       50.54       44.12     21.71 o 
   3   1  18      209.99      179.97     37.17 o 
   4   1  18      166.04      215.31     30.56 o 
   5   1  18      173.47      174.22     27.02 o 
   6   1  18       54.80       64.18     21.67 o 
   7   1  18      116.44       98.57     22.94 o 
   0   2  18      874.33      826.77     76.33 o 
   1   2  18       95.06      122.68     30.28 o 
   2   2  18      160.75      193.47     33.54 o 
   3   2  18      204.36      203.44     29.82 o 
   4   2  18      133.86      109.39     28.36 o 
   5   2  18       65.19       76.33     23.40 o 
   6   2  18      127.12       99.38     24.63 o 
   7   2  18       58.65       55.08     22.28 o 
   0   3  18       79.97       53.32     33.72 o 
   1   3  18      281.41      369.26     37.20 o 
   2   3  18       46.29       28.21     21.93 o 
   3   3  18      706.94      708.40     49.27 o 
   4   3  18        3.06       15.21     19.11 o 
   5   3  18       50.89       42.03     20.69 o 
   6   3  18        4.57       24.39     21.51 o 
   7   3  18       12.07        3.41     28.65 o 
   0   4  18       69.99       70.11     34.51 o 
   1   4  18       76.23       86.83     32.64 o 
   2   4  18      326.07      422.74     39.60 o 
   3   4  18       20.77      -11.08     17.04 o 
   4   4  18      217.39      281.67     30.09 o 
   5   4  18       35.11       50.54     20.99 o 
   6   4  18       55.45       46.63     25.47 o 
   0   5  18      294.47      304.35     50.13 o 
   1   5  18      155.00      152.10     28.76 o 
   2   5  18       44.98       48.18     20.35 o 
   3   5  18      230.60      206.04     27.88 o 
   4   5  18      131.19      126.25     24.74 o 
   5   5  18      132.64      152.94     31.41 o 
   6   5  18       55.21       58.18     27.61 o 
   0   6  18      703.23      785.40     81.03 o 
   1   6  18       88.99       90.63     26.31 o 
   2   6  18       17.59        9.64     20.27 o 
   3   6  18       20.93       21.79     18.86 o 
   4   6  18      142.25      161.98     31.03 o 
   5   6  18       21.47       21.31     24.38 o 
   6   6  18      360.36      412.97     44.06 o 
   0   7  18       44.77       29.98     32.41 o 
   1   7  18      238.39      181.76     42.25 o 
   2   7  18       89.35       68.23     21.19 o 
   3   7  18      127.86       76.11     36.44 o 
   4   7  18      121.08      137.35     39.53 o 
   5   7  18      106.25       86.85     29.23 o 
   6   7  18        3.62      -13.61     27.24 o 
   0   8  18      265.27      303.87    130.65 o 
   1   8  18       86.24      122.58     28.08 o 
   2   8  18       44.87       44.27     23.55 o 
   3   8  18       78.14       73.26     26.57 o 
   4   8  18       27.71       43.88     24.78 o 
   5   8  18       70.61       49.84     31.19 o 
   0   9  18       13.87       31.07     36.66 o 
   1   9  18       45.49       43.91     25.05 o 
   2   9  18       40.23       84.21     27.46 o 
   3   9  18      556.81      554.88     47.04 o 
   4   9  18       53.31       72.10     27.85 o 
   0  10  18       73.95      120.16     41.63 o 
   1  10  18       48.61       93.66     32.59 o 
   2  10  18      202.32      233.07     34.72 o 
   3  10  18       36.60       41.70     26.51 o 
   4  10  18      259.43      348.76     41.13 o 
   0  11  18      428.99      515.97     63.05 o 
   1  11  18       19.23       71.71     36.26 o 
   2  11  18        7.61       44.47     29.89 o 
   3  11  18      136.78      144.44     37.60 o 
   0  12  18      261.18      344.90     54.33 o 
   2   0  19      127.93      112.97     37.68 o 
   4   0  19      155.09      135.72     41.30 o 
   6   0  19      122.54      118.61     41.24 o 
   1   1  19      127.08      138.03     27.71 o 
   2   1  19      154.21      157.78     29.73 o 
   3   1  19       30.00       28.36     23.19 o 
   4   1  19        7.31        5.39     21.76 o 
   5   1  19      207.86      235.36     32.40 o 
   6   1  19       49.52       46.60     26.37 o 
   1   2  19       40.03       31.75     23.88 o 
   2   2  19      148.25      148.48     28.43 o 
   3   2  19        8.01       20.39     22.55 o 
   4   2  19      104.58       73.18     25.34 o 
   5   2  19       68.51       78.53     26.35 o 
   6   2  19       39.21      -12.56     51.50 o 
   1   3  19      177.16      172.98     29.74 o 
   2   3  19        7.15        1.48     20.00 o 
   3   3  19      105.61      133.37     29.19 o 
   4   3  19        3.17       26.58     23.08 o 
   5   3  19      158.92      130.89     26.09 o 
   1   4  19        4.03       31.68     22.16 o 
   2   4  19      284.43      262.42     34.34 o 
   3   4  19       10.41       22.98     22.42 o 
   4   4  19      117.84      116.38     26.00 o 
   5   4  19       41.09        5.79     24.25 o 
   1   5  19       44.42       65.29     24.35 o 
   2   5  19      104.50       97.17     26.47 o 
   3   5  19       36.18       32.14     24.15 o 
   4   5  19       15.67       10.55     24.33 o 
   5   5  19      150.12      148.80     31.00 o 
   1   6  19        8.83       15.74     22.60 o 
   2   6  19      150.40      133.16     28.21 o 
   3   6  19        7.36       20.57     22.82 o 
   4   6  19      208.47      238.68     35.52 o 
   1   7  19      113.90      105.66     28.18 o 
   2   7  19       38.96       18.72     25.06 o 
   3   7  19        7.05       12.20     24.48 o 
   4   7  19       14.10       31.92     26.88 o 
   1   8  19       49.16       70.28     31.56 o 
   2   8  19      101.27       98.74     28.63 o 
   3   8  19       61.05       41.97     26.34 o 
   1   9  19       91.95      128.88     29.82 o 
   2   9  19       13.84       13.53     24.61 o 
   0   0  20      769.35      729.86    105.52 o 
   2   0  20       38.34       54.82     37.68 o 
   4   0  20       38.98      105.65     38.07 o 
   0   1  20      110.26      110.20     41.13 o 
   1   1  20      131.38      143.61     30.51 o 
   2   1  20       50.50       36.17     24.72 o 
   3   1  20       15.97        9.71     22.51 o 
   4   1  20      109.81      116.71     28.76 o 
   0   2  20       96.21      133.03     42.53 o 
   1   2  20      105.13      125.70     34.63 o 
   2   2  20       45.50       23.14     24.26 o 
   3   2  20       20.93       21.07     23.20 o 
   4   2  20       51.67       73.77     25.70 o 
   0   3  20       28.29       -5.65     31.09 o 
   1   3  20      169.11       98.33     27.75 o 
   2   3  20        1.70       -8.01     22.29 o 
   3   3  20      257.92      243.84     34.22 o 
   0   4  20        5.91        3.55     33.44 o 
   1   4  20       40.73       79.64     27.50 o 
   2   4  20       17.57       -6.96     22.12 o 
   3   4  20       31.00       40.55     25.78 o 
   0   5  20       59.06      120.03     44.39 o 
   1   5  20      124.57      116.02     30.64 o 
   2   5  20       64.93       25.41     37.17 o 
   3   5  20      155.10      181.86     33.24 o 
   0   6  20      338.39      505.29    109.29 o 
   1   6  20        4.81       11.80     25.08 o 
   2   6  20       14.10       17.64     26.82 o 
   0   7  20      111.61      148.09     95.47 o 
                                                 
